# Supplementary material for: Bis[1,3(η3)-all­yl][μ-2(η4)-1,3-bis­(di­phenyl­phosphino)-2,4-diphenyl­cyclo­buta-1,3-diene-1:3κ2 P:P′]dichlorido-1κCl,3κCl-[2(η5)-isopropyl­cyclo­penta­dien­yl]-2-cobalt(I)-1,3-dipalladium(II) dichloro­methane solvate
Source: Acta Crystallogr Sect E Struct Rep Online. 2009 May 20;65(Pt 6):m669. doi: 10.1107/S1600536809018133 (PMC2969551; doi:10.1107/S1600536809018133)
Supplement: Supplementary file 1 [file e-65-0m669-sup1.cif]

##############################################################################
###                                                                        ###
###        Electronic paper (Acta Crystallographica Section E)             ###
###                                                                        ###
##############################################################################
#                                                                            #
# This CIF contains the data in a paper accepted for publication in Acta     #
# Crystallographica Section E. It conforms to the requirements of Notes      #
# for Authors for Section E, and has been peer reviewed under the auspices   #
# of the IUCr Commission on Journals.                                        #
#                                                                            #
# Full details of the Crystallographic Information File format               #
# are given in the paper "The Crystallographic Information File (CIF):       #
# a New Standard Archive File for Crystallography" by S. R. Hall, F. H.      #
# Allen and I. D. Brown [Acta Cryst. (1991), A47, 655-685].                  #
#                                                                            #
# The current version of the core CIF dictionary is obtainable from          #
# ftp://ftp.iucr.org/pub/cif_core.dic. The current version number is 2.4.    #
#                                                                            #
# Software is freely available for graphical display of the structure(s) in  #
# this CIF.  For information consult the CIF home page http://www.iucr.org/  #
# cif/home.html                                                              #
#                                                                            #
# This file may be used for bona fide research purposes within the           #
# scientific community so long as proper attribution is given to the journal # 
# article from which it was obtained.                                        #
#                                                                            #
##############################################################################
                                             
data_global
_audit_creation_method     SHELXL-97
_journal_date_recd_electronic     2009-02-27
_journal_date_accepted     2009-05-13
_journal_name_full     'Acta Crystallographica, Section E'
_journal_year     2009
_journal_volume     65
_journal_issue      6
_journal_page_first     m669
_journal_page_last     m669
_journal_paper_category     QM
_journal_coeditor_code     GK2195
_publ_contact_author_name     'Prof. Fung-E Hong'
_publ_contact_author_address
;
Department of Chemistry
National Chung Hsing University
Taichung 402
Taiwan
;
_publ_contact_author_email     fehong@dragon.nchu.edu.tw
_publ_contact_author_fax     '886-4-22862547'
_publ_contact_author_phone     '886-4-22840411ext607'
_publ_section_title
;\
Bis[1,3(\h^3^)-allyl][\m-2(\h^4^)-1,3-bis(diphenylphosphino)-2,4-\
diphenylcyclobuta-1,3-diene-\k^2^<i>P</i>:<i>P</i>']dichlorido-\
1\k<i>Cl</i>,3\k<i>Cl</i>-[2(\h^5^)-isopropylcyclopentadienyl]-2-cobalt(I)-\
1,3-dipalladium(II) dichloromethane solvate
;
loop_
    _publ_author_name
    _publ_author_footnote
    _publ_author_address
    'Chang, Chin-Pei' ?
;
Department of Chemistry,
National Chung Hsing University,
Taichung 402,
Taiwan
;
    'Hong, Fung-E' ?
;
Department of Chemistry,
National Chung Hsing University,
Taichung 402,
Taiwan
;
_publ_section_synopsis     .
data_I
_chemical_name_systematic
;
Bis[1,3(\h^3^)-allyl][\m-2(\h^4^)-1,3-bis(diphenylphosphino)-2,4-
diphenylcyclobuta-1,3-diene-\k^2^<i>P</i>:<i>P</i>']dichlorido-
1\k<i>Cl</i>,3\k<i>Cl</i>-[2(\h^5^)-isopropylcyclopentadienyl]-2-
cobalt(I)-1,3-dipalladium(II) dichloromethane solvate
;
_chemical_name_common     ?
_chemical_formula_moiety     'C54 H51 Cl2 Co P2 Pd2, C H2 Cl2'
_chemical_formula_sum     'C55 H53 Cl4 Co P2 Pd2'
_chemical_formula_iupac
                         '[Co Pd2 (C3 H5)2 (C8 H11) Cl2 (C40 H30 P2)], C H2 Cl2'
_chemical_formula_weight     1189.44
_chemical_melting_point     ?
_symmetry_cell_setting     triclinic
_symmetry_space_group_name_H-M     'P -1'
_symmetry_space_group_name_Hall     '-P 1'
loop_
    _symmetry_equiv_pos_as_xyz
    'x, y, z'
    '-x, -y, -z'
_cell_length_a     10.889(4)
_cell_length_b     12.499(4)
_cell_length_c     21.746(8)
_cell_angle_alpha     94.617(7)
_cell_angle_beta     102.136(7)
_cell_angle_gamma     115.166(7)
_cell_volume     2570.1(16)
_cell_formula_units_Z     2
_cell_measurement_reflns_used     4357
_cell_measurement_theta_min     2.215
_cell_measurement_theta_max     25.429
_cell_measurement_temperature     298(2)
_exptl_crystal_description     parallelepiped
_exptl_crystal_colour     yellow
_exptl_crystal_size_max     0.25
_exptl_crystal_size_mid     0.20
_exptl_crystal_size_min     0.15
_exptl_crystal_density_diffrn     1.536
_exptl_crystal_density_meas     ?
_exptl_crystal_density_method     'not measured'
_exptl_crystal_F_000     1198
_exptl_absorpt_coefficient_mu     1.317
_exptl_absorpt_correction_type     'multi-scan'
_exptl_absorpt_process_details     '(SADABS; Sheldrick, 1996)'
_exptl_absorpt_correction_T_min     0.7342
_exptl_absorpt_correction_T_max     0.8269
_exptl_special_details
;
;
_diffrn_ambient_temperature     298(2)
_diffrn_radiation_type     MoK\a
_diffrn_radiation_wavelength     0.71073
_diffrn_radiation_source     'fine-focus sealed tube'
_diffrn_radiation_monochromator     graphite
_diffrn_measurement_device_type     'Bruker SMART 1000 CCD'
_diffrn_measurement_method     '\f and \w'
_diffrn_detector_area_resol_mean     0
_diffrn_reflns_number     14882
_diffrn_reflns_av_R_equivalents     0.0328
_diffrn_reflns_av_sigmaI/netI     0.0703
_diffrn_reflns_theta_min     1.95
_diffrn_reflns_theta_max     26.07
_diffrn_reflns_theta_full     26.07
_diffrn_measured_fraction_theta_max     0.980
_diffrn_measured_fraction_theta_full     0.980
_diffrn_reflns_limit_h_min     -13
_diffrn_reflns_limit_h_max     9
_diffrn_reflns_limit_k_min     -15
_diffrn_reflns_limit_k_max     14
_diffrn_reflns_limit_l_min     -24
_diffrn_reflns_limit_l_max     26
_diffrn_standards_number     0
_diffrn_standards_interval_count     0
_diffrn_standards_interval_time     0
_diffrn_standards_decay_%     0
_refine_special_details
;
Refinement of F^2^ against ALL reflections.  The weighted R-factor wR and
 goodness of fit S are based on F^2^, conventional R-factors R are based
 on F, with F set to zero for negative F^2^. The threshold expression of
 F^2^ > 2sigma(F^2^) is used only for calculating R-factors(gt) etc. and is
 not relevant to the choice of reflections for refinement.  R-factors based
 on F^2^ are statistically about twice as large as those based on F, and R-
 factors based on ALL data will be even larger.
;
_reflns_number_total     10003
_reflns_number_gt     6379
_reflns_threshold_expression     I>2\s(I)
_refine_ls_structure_factor_coef     Fsqd
_refine_ls_matrix_type     full
_refine_ls_R_factor_all     0.0872
_refine_ls_R_factor_gt     0.0470
_refine_ls_wR_factor_gt     0.1076
_refine_ls_wR_factor_ref     0.1264
_refine_ls_goodness_of_fit_ref     0.982
_refine_ls_restrained_S_all     0.982
_refine_ls_number_reflns     10003
_refine_ls_number_parameters     608
_refine_ls_number_restraints     0
_refine_ls_hydrogen_treatment     constr
_refine_ls_weighting_scheme     calc
_refine_ls_weighting_details
                   'calc w=1/[\s^2^(Fo^2^)+(0.06P)^2^] where P=(Fo^2^+2Fc^2^)/3'
_atom_sites_solution_hydrogens     geom
_atom_sites_solution_primary     direct
_atom_sites_solution_secondary     difmap
_refine_ls_shift/su_max     0.000
_refine_ls_shift/su_mean     0.000
_refine_diff_density_max     0.598
_refine_diff_density_min     -0.586
_refine_ls_extinction_method     none
_refine_ls_extinction_coef     ?
_refine_ls_abs_structure_Rogers     ?
loop_
    _atom_type_symbol
    _atom_type_description
    _atom_type_scat_dispersion_real
    _atom_type_scat_dispersion_imag
    _atom_type_scat_source
    'C' 'C' 0.0033 0.0016
                         'International Tables Vol C Tables 4.2.6.8 and 6.1.1.4'
    'H' 'H' 0.0000 0.0000
                         'International Tables Vol C Tables 4.2.6.8 and 6.1.1.4'
    'Cl' 'Cl' 0.1484 0.1585
                         'International Tables Vol C Tables 4.2.6.8 and 6.1.1.4'
    'Co' 'Co' 0.3494 0.9721
                         'International Tables Vol C Tables 4.2.6.8 and 6.1.1.4'
    'P' 'P' 0.1023 0.0942
                         'International Tables Vol C Tables 4.2.6.8 and 6.1.1.4'
    'Pd' 'Pd' -0.9988 1.0072
                         'International Tables Vol C Tables 4.2.6.8 and 6.1.1.4'
_computing_data_collection     'SMART (Bruker, 1999)'
_computing_cell_refinement     'SAINT (Bruker, 1999)'
_computing_data_reduction     'SAINT (Bruker, 1999)'
_computing_structure_solution     'SHELXS97 (Sheldrick, 2008)'
_computing_structure_refinement     'SHELXL97 (Sheldrick, 2008)'
_computing_molecular_graphics     'SHELXTL (Sheldrick, 2008)'
_computing_publication_material     'SHELXTL (Sheldrick, 2008)'
loop_
    _atom_site_type_symbol
    _atom_site_label
    _atom_site_fract_x
    _atom_site_fract_y
    _atom_site_fract_z
    _atom_site_U_iso_or_equiv
    _atom_site_adp_type
    _atom_site_calc_flag
    _atom_site_refinement_flags
    _atom_site_occupancy
    _atom_site_disorder_assembly
    _atom_site_disorder_group
    Pd Pd1 0.72416(5) 0.71604(4) 0.45564(2) 0.04002(13) Uani d . 1 . .
    Co Co1 0.45423(7) 0.73312(6) 0.26318(3) 0.03195(17) Uani d . 1 . .
    P P1 0.76022(14) 0.84931(11) 0.38561(6) 0.0323(3) Uani d . 1 . .
    C C1 0.3718(7) 0.8474(6) 0.2772(3) 0.0563(17) Uani d . 1 . .
    H H1 0.4224 0.9308 0.2840 0.068 Uiso calc R 1 . .
    Pd Pd2 0.53088(5) 0.78107(4) 0.06221(2) 0.04233(13) Uani d . 1 . .
    P P2 0.51015(14) 0.63486(11) 0.12431(6) 0.0331(3) Uani d . 1 . .
    C C2 0.2990(6) 0.7701(6) 0.2175(3) 0.0592(18) Uani d . 1 . .
    H H2 0.2927 0.7934 0.1779 0.071 Uiso calc R 1 . .
    C C3 0.2363(6) 0.6497(6) 0.2280(3) 0.0530(15) Uani d . 1 . .
    H H3 0.1843 0.5807 0.1963 0.064 Uiso calc R 1 . .
    C C4 0.2667(5) 0.6531(5) 0.2947(3) 0.0430(13) Uani d . 1 . .
    C C5 0.3551(6) 0.7764(5) 0.3256(3) 0.0476(14) Uani d . 1 . .
    H H5 0.3946 0.8050 0.3694 0.057 Uiso calc R 1 . .
    C C6 0.6348(5) 0.8196(4) 0.2430(2) 0.0310(11) Uani d . 1 . .
    C C7 0.6545(5) 0.7806(4) 0.3037(2) 0.0301(11) Uani d . 1 . .
    C C8 0.5800(5) 0.6533(4) 0.2708(2) 0.0315(11) Uani d . 1 . .
    C C9 0.5603(5) 0.6945(4) 0.2091(2) 0.0313(11) Uani d . 1 . .
    C C10 0.6979(6) 0.9356(4) 0.2197(2) 0.0351(12) Uani d . 1 . .
    C C11 0.8424(6) 0.9924(5) 0.2267(3) 0.0501(15) Uani d . 1 . .
    H H11 0.8976 0.9571 0.2448 0.060 Uiso calc R 1 . .
    C C12 0.9045(7) 1.1006(6) 0.2071(3) 0.0649(19) Uani d . 1 . .
    H H12 1.0014 1.1380 0.2124 0.078 Uiso calc R 1 . .
    C C13 0.8247(8) 1.1533(5) 0.1798(3) 0.071(2) Uani d . 1 . .
    H H13 0.8669 1.2257 0.1662 0.085 Uiso calc R 1 . .
    C C14 0.6823(7) 1.0987(5) 0.1727(3) 0.0618(18) Uani d . 1 . .
    H H14 0.6279 1.1350 0.1551 0.074 Uiso calc R 1 . .
    C C15 0.6191(6) 0.9894(5) 0.1917(3) 0.0481(14) Uani d . 1 . .
    H H15 0.5220 0.9518 0.1855 0.058 Uiso calc R 1 . .
    C C16 0.5674(5) 0.5406(4) 0.2916(2) 0.0329(11) Uani d . 1 . .
    C C17 0.5024(6) 0.5014(5) 0.3394(3) 0.0457(14) Uani d . 1 . .
    H H17 0.4671 0.5471 0.3587 0.055 Uiso calc R 1 . .
    C C18 0.4891(7) 0.3958(6) 0.3589(3) 0.0638(18) Uani d . 1 . .
    H H18 0.4443 0.3701 0.3907 0.077 Uiso calc R 1 . .
    C C19 0.5425(8) 0.3279(6) 0.3310(4) 0.070(2) Uani d . 1 . .
    H H19 0.5308 0.2553 0.3431 0.084 Uiso calc R 1 . .
    C C20 0.6126(8) 0.3672(6) 0.2853(3) 0.072(2) Uani d . 1 . .
    H H20 0.6516 0.3230 0.2677 0.086 Uiso calc R 1 . .
    C C21 0.9370(5) 0.9072(4) 0.3733(2) 0.0331(11) Uani d . 1 . .
    C C22 0.9643(6) 0.8345(5) 0.3321(3) 0.0444(13) Uani d . 1 . .
    H H22 0.8929 0.7583 0.3117 0.053 Uiso calc R 1 . .
    C C23 1.0946(6) 0.8727(5) 0.3208(3) 0.0526(15) Uani d . 1 . .
    H H23 1.1117 0.8222 0.2938 0.063 Uiso calc R 1 . .
    C C24 1.1996(6) 0.9865(6) 0.3500(3) 0.0676(19) Uani d . 1 . .
    H H24 1.2869 1.0141 0.3413 0.081 Uiso calc R 1 . .
    C C25 1.1763(6) 1.0592(6) 0.3916(3) 0.0650(19) Uani d . 1 . .
    H H25 1.2480 1.1352 0.4120 0.078 Uiso calc R 1 . .
    C C26 1.0448(6) 1.0188(5) 0.4032(3) 0.0496(15) Uani d . 1 . .
    H H26 1.0294 1.0681 0.4318 0.060 Uiso calc R 1 . .
    C C27 0.7412(5) 0.9859(4) 0.4061(2) 0.0371(12) Uani d . 1 . .
    C C28 0.6891(6) 0.9970(5) 0.4581(3) 0.0567(17) Uani d . 1 . .
    H H28 0.6639 0.9354 0.4813 0.068 Uiso calc R 1 . .
    C C29 0.6744(7) 1.0980(6) 0.4754(4) 0.070(2) Uani d . 1 . .
    H H29 0.6399 1.1048 0.5104 0.084 Uiso calc R 1 . .
    C C30 0.7105(7) 1.1895(6) 0.4411(4) 0.069(2) Uani d . 1 . .
    H H30 0.6979 1.2569 0.4521 0.083 Uiso calc R 1 . .
    C C31 0.7647(8) 1.1807(6) 0.3910(3) 0.0651(18) Uani d . 1 . .
    H H31 0.7924 1.2436 0.3687 0.078 Uiso calc R 1 . .
    C C32 0.7787(7) 1.0783(5) 0.3731(3) 0.0548(16) Uani d . 1 . .
    H H32 0.8141 1.0724 0.3383 0.066 Uiso calc R 1 . .
    C C33 0.3390(5) 0.5024(4) 0.1043(2) 0.0382(12) Uani d . 1 . .
    C C34 0.2326(6) 0.4928(5) 0.0537(3) 0.0612(17) Uani d . 1 . .
    H H34 0.2496 0.5536 0.0299 0.073 Uiso calc R 1 . .
    C C35 0.0994(7) 0.3932(6) 0.0373(4) 0.078(2) Uani d . 1 . .
    H H35 0.0281 0.3888 0.0035 0.093 Uiso calc R 1 . .
    C C36 0.0750(7) 0.3034(6) 0.0711(3) 0.0667(19) Uani d . 1 . .
    H H36 -0.0130 0.2365 0.0601 0.080 Uiso calc R 1 . .
    C C37 0.1786(7) 0.3106(6) 0.1209(3) 0.0675(19) Uani d . 1 . .
    H H37 0.1606 0.2489 0.1442 0.081 Uiso calc R 1 . .
    C C38 0.3102(6) 0.4083(5) 0.1375(3) 0.0559(16) Uani d . 1 . .
    H H38 0.3806 0.4110 0.1713 0.067 Uiso calc R 1 . .
    C C39 0.6377(5) 0.5762(5) 0.1229(2) 0.0382(12) Uani d . 1 . .
    C C40 0.7772(6) 0.6478(5) 0.1557(3) 0.0477(14) Uani d . 1 . .
    H H40 0.8041 0.7249 0.1775 0.057 Uiso calc R 1 . .
    C C41 0.8782(6) 0.6077(6) 0.1572(3) 0.0610(17) Uani d . 1 . .
    H H41 0.9717 0.6577 0.1795 0.073 Uiso calc R 1 . .
    C C42 0.8399(8) 0.4940(7) 0.1257(3) 0.070(2) Uani d . 1 . .
    H H42 0.9069 0.4660 0.1276 0.084 Uiso calc R 1 . .
    C C43 0.7029(8) 0.4219(6) 0.0914(3) 0.070(2) Uani d . 1 . .
    H H43 0.6773 0.3456 0.0692 0.084 Uiso calc R 1 . .
    C C44 0.6018(7) 0.4626(5) 0.0898(3) 0.0535(15) Uani d . 1 . .
    H H44 0.5090 0.4132 0.0664 0.064 Uiso calc R 1 . .
    C C52 0.2038(6) 0.5526(5) 0.3285(3) 0.0533(15) Uani d . 1 . .
    H H52 0.2789 0.5580 0.3645 0.064 Uiso calc R 1 . .
    C C53 0.6248(7) 0.4743(5) 0.2656(3) 0.0511(15) Uani d . 1 . .
    H H53 0.6721 0.5012 0.2347 0.061 Uiso calc R 1 . .
    C C54 0.0937(8) 0.5682(8) 0.3559(4) 0.101(3) Uani d . 1 . .
    H H54A 0.1362 0.6455 0.3837 0.151 Uiso calc R 1 . .
    H H54B 0.0567 0.5060 0.3797 0.151 Uiso calc R 1 . .
    H H54C 0.0186 0.5630 0.3215 0.151 Uiso calc R 1 . .
    C C55 0.1415(8) 0.4290(6) 0.2856(4) 0.089(2) Uani d . 1 . .
    H H55A 0.0682 0.4218 0.2496 0.133 Uiso calc R 1 . .
    H H55B 0.1031 0.3674 0.3095 0.133 Uiso calc R 1 . .
    H H55C 0.2141 0.4200 0.2705 0.133 Uiso calc R 1 . .
    Cl Cl1 0.51400(16) 0.70395(13) 0.47871(7) 0.0526(4) Uani d . 1 . .
    Cl Cl2 0.31495(17) 0.79401(14) 0.05176(8) 0.0607(4) Uani d . 1 . .
    C C48 0.7290(7) 0.8105(6) 0.0497(3) 0.073(2) Uani d . 1 . .
    H H48A 0.6757 0.7633 0.0768 0.087 Uiso calc R 1 . .
    H H48B 0.8215 0.8157 0.0525 0.087 Uiso calc R 1 . .
    C C47 0.7535(9) 0.5996(7) 0.5217(4) 0.090(3) Uani d . 1 . .
    H H47A 0.6787 0.6237 0.5140 0.107 Uiso calc R 1 . .
    H H47B 0.7554 0.5520 0.5546 0.107 Uiso calc R 1 . .
    C C49 0.6587(12) 0.8395(9) -0.0045(5) 0.042(3) Uani d P 0.55 . .
    H H49A 0.7139 0.8581 -0.0358 0.050 Uiso calc PR 0.55 . .
    C C49' 0.697(3) 0.886(2) 0.0259(12) 0.105(9) Uiso d P 0.45 . .
    H H49B 0.7839 0.9417 0.0169 0.126 Uiso calc PR 0.45 . .
    C C46 0.8156(14) 0.5940(10) 0.4751(6) 0.052(3) Uani d P 0.55 . .
    H H46 0.8562 0.5379 0.4815 0.063 Uiso calc PR 0.55 . .
    C C46' 0.862(2) 0.6582(17) 0.5070(10) 0.078(5) Uiso d P 0.45 . .
    H H46' 0.9363 0.6459 0.5348 0.093 Uiso calc PR 0.45 . .
    C C45 0.9043(8) 0.6902(7) 0.4564(4) 0.082(2) Uani d . 1 . .
    H H45A 0.9942 0.6959 0.4530 0.099 Uiso calc R 1 . .
    H H45B 0.8674 0.7363 0.4315 0.099 Uiso calc R 1 . .
    C C50 0.6146(9) 0.9242(7) 0.0062(4) 0.092(3) Uani d . 1 . .
    H H50A 0.6436 0.9933 -0.0145 0.110 Uiso calc R 1 . .
    H H50B 0.5329 0.9045 0.0226 0.110 Uiso calc R 1 . .
    Cl Cl4' 1.3448(8) 1.1123(8) 0.1784(6) 0.137(3) Uani d P 0.50 A 1
    Cl Cl3' 1.0857(6) 0.9245(8) 0.1500(5) 0.175(3) Uani d P 0.50 A 1
    Cl Cl3 1.0708(6) 0.9902(5) 0.0675(4) 0.160(3) Uani d P 0.50 A 2
    Cl Cl4 1.276(3) 1.067(2) 0.1853(10) 0.376(15) Uani d P 0.50 A 2
    C C56 1.2044(18) 0.9887(15) 0.1210(8) 0.181(7) Uani d . 1 . .
    H H56A 1.1709 1.0175 0.0841 0.217 Uiso calc R 1 A 1
    H H56B 1.2380 0.9332 0.1066 0.217 Uiso calc R 1 A 1
loop_
    _atom_site_aniso_label
    _atom_site_aniso_U_11
    _atom_site_aniso_U_22
    _atom_site_aniso_U_33
    _atom_site_aniso_U_12
    _atom_site_aniso_U_13
    _atom_site_aniso_U_23
    Pd1 0.0423(3) 0.0414(2) 0.0371(2) 0.0195(2) 0.01012(19) 0.00980(18)
    Co1 0.0251(3) 0.0379(4) 0.0374(4) 0.0164(3) 0.0113(3) 0.0112(3)
    P1 0.0309(7) 0.0332(7) 0.0332(7) 0.0155(6) 0.0088(6) 0.0039(6)
    C1 0.050(4) 0.052(4) 0.092(5) 0.034(3) 0.041(4) 0.028(4)
    Pd2 0.0447(3) 0.0415(3) 0.0407(3) 0.0177(2) 0.0134(2) 0.01344(19)
    P2 0.0294(7) 0.0344(7) 0.0332(7) 0.0123(6) 0.0085(6) 0.0065(6)
    C2 0.038(3) 0.098(5) 0.069(5) 0.047(4) 0.025(3) 0.043(4)
    C3 0.024(3) 0.072(4) 0.056(4) 0.016(3) 0.011(3) 0.010(3)
    C4 0.026(3) 0.056(4) 0.052(4) 0.019(3) 0.019(3) 0.016(3)
    C5 0.044(3) 0.060(4) 0.053(4) 0.031(3) 0.026(3) 0.014(3)
    C6 0.028(3) 0.031(3) 0.038(3) 0.016(2) 0.011(2) 0.006(2)
    C7 0.026(3) 0.031(3) 0.037(3) 0.015(2) 0.012(2) 0.007(2)
    C8 0.027(3) 0.036(3) 0.034(3) 0.016(2) 0.009(2) 0.005(2)
    C9 0.025(3) 0.037(3) 0.032(3) 0.013(2) 0.010(2) 0.006(2)
    C10 0.042(3) 0.029(3) 0.032(3) 0.013(2) 0.012(2) 0.004(2)
    C11 0.038(3) 0.048(3) 0.055(4) 0.010(3) 0.014(3) 0.013(3)
    C12 0.055(4) 0.056(4) 0.066(4) 0.003(4) 0.026(4) 0.024(3)
    C13 0.078(5) 0.037(3) 0.081(5) 0.007(4) 0.027(4) 0.024(3)
    C14 0.070(5) 0.048(4) 0.065(4) 0.024(4) 0.014(4) 0.022(3)
    C15 0.051(4) 0.043(3) 0.055(4) 0.022(3) 0.019(3) 0.020(3)
    C16 0.030(3) 0.034(3) 0.031(3) 0.014(2) 0.000(2) 0.004(2)
    C17 0.041(3) 0.053(3) 0.050(3) 0.026(3) 0.014(3) 0.020(3)
    C18 0.062(4) 0.066(4) 0.067(4) 0.025(4) 0.024(4) 0.032(4)
    C19 0.081(5) 0.044(4) 0.083(5) 0.032(4) 0.008(4) 0.023(4)
    C20 0.105(6) 0.061(4) 0.078(5) 0.060(5) 0.028(5) 0.022(4)
    C21 0.029(3) 0.036(3) 0.034(3) 0.018(2) 0.003(2) 0.003(2)
    C22 0.031(3) 0.045(3) 0.057(4) 0.019(3) 0.011(3) 0.005(3)
    C23 0.039(3) 0.059(4) 0.059(4) 0.024(3) 0.013(3) -0.003(3)
    C24 0.030(3) 0.087(5) 0.079(5) 0.021(4) 0.018(3) 0.003(4)
    C25 0.036(3) 0.053(4) 0.082(5) 0.003(3) 0.015(3) -0.011(3)
    C26 0.033(3) 0.051(4) 0.053(4) 0.013(3) 0.008(3) -0.005(3)
    C27 0.039(3) 0.039(3) 0.037(3) 0.023(3) 0.007(2) 0.003(2)
    C28 0.062(4) 0.042(3) 0.072(4) 0.022(3) 0.038(4) 0.004(3)
    C29 0.074(5) 0.064(4) 0.085(5) 0.036(4) 0.041(4) 0.000(4)
    C30 0.075(5) 0.053(4) 0.087(5) 0.046(4) 0.007(4) -0.006(4)
    C31 0.087(5) 0.056(4) 0.065(4) 0.046(4) 0.014(4) 0.017(3)
    C32 0.077(5) 0.053(4) 0.044(3) 0.040(4) 0.014(3) 0.004(3)
    C33 0.035(3) 0.034(3) 0.038(3) 0.008(2) 0.012(2) 0.001(2)
    C34 0.043(4) 0.049(4) 0.071(4) 0.010(3) 0.000(3) 0.013(3)
    C35 0.047(4) 0.062(4) 0.084(5) 0.005(4) -0.017(4) 0.008(4)
    C36 0.039(4) 0.052(4) 0.082(5) 0.002(3) 0.009(4) 0.002(4)
    C37 0.058(4) 0.053(4) 0.071(5) 0.003(4) 0.021(4) 0.020(3)
    C38 0.047(4) 0.053(4) 0.057(4) 0.015(3) 0.006(3) 0.017(3)
    C39 0.036(3) 0.040(3) 0.038(3) 0.015(3) 0.014(2) 0.006(2)
    C40 0.041(3) 0.054(4) 0.050(4) 0.024(3) 0.014(3) 0.007(3)
    C41 0.039(3) 0.077(5) 0.069(4) 0.030(4) 0.014(3) 0.002(4)
    C42 0.067(5) 0.101(6) 0.065(5) 0.061(5) 0.017(4) 0.004(4)
    C43 0.080(5) 0.072(5) 0.071(5) 0.051(4) 0.015(4) -0.008(4)
    C44 0.050(4) 0.058(4) 0.049(4) 0.027(3) 0.003(3) 0.000(3)
    C52 0.038(3) 0.061(4) 0.062(4) 0.019(3) 0.020(3) 0.025(3)
    C53 0.068(4) 0.056(4) 0.046(3) 0.039(3) 0.023(3) 0.018(3)
    C54 0.079(6) 0.121(7) 0.146(8) 0.051(5) 0.085(6) 0.080(6)
    C55 0.077(6) 0.067(5) 0.097(6) 0.009(4) 0.021(5) 0.024(4)
    Cl1 0.0488(9) 0.0544(9) 0.0561(9) 0.0202(8) 0.0234(7) 0.0133(7)
    Cl2 0.0568(10) 0.0636(10) 0.0678(10) 0.0341(9) 0.0130(8) 0.0171(8)
    C48 0.042(4) 0.103(6) 0.096(6) 0.033(4) 0.049(4) 0.060(5)
    C47 0.096(6) 0.110(6) 0.110(7) 0.074(6) 0.042(5) 0.079(5)
    C49 0.050(7) 0.036(6) 0.037(6) 0.006(5) 0.035(5) 0.012(5)
    C46 0.073(8) 0.045(7) 0.053(7) 0.045(7) 0.004(7) 0.015(6)
    C45 0.077(5) 0.113(6) 0.111(6) 0.078(5) 0.042(5) 0.065(5)
    C50 0.099(6) 0.098(6) 0.120(7) 0.049(5) 0.081(6) 0.082(6)
    Cl4' 0.096(4) 0.098(4) 0.166(8) 0.042(3) -0.037(4) -0.031(4)
    Cl3' 0.082(4) 0.233(8) 0.229(8) 0.060(5) 0.078(5) 0.115(7)
    Cl3 0.067(3) 0.119(4) 0.253(8) 0.008(3) 0.058(4) -0.015(5)
    Cl4 0.64(4) 0.56(3) 0.214(15) 0.53(3) 0.08(2) 0.11(2)
    C56 0.239(18) 0.266(18) 0.162(14) 0.200(16) 0.111(14) 0.064(13)
_geom_special_details
;
 All esds (except the esd in the dihedral angle between two l.s. planes)
 are estimated using the full covariance matrix.  The cell esds are taken
 into account individually in the estimation of esds in distances, angles
 and torsion angles; correlations between esds in cell parameters are only
 used when they are defined by crystal symmetry.  An approximate (isotropic)
 treatment of cell esds is used for estimating esds involving l.s. planes.
;
loop_
    _geom_bond_atom_site_label_1
    _geom_bond_atom_site_label_2
    _geom_bond_site_symmetry_2
    _geom_bond_distance
    _geom_bond_publ_flag
    Pd1 C46' . 2.09(2) ?
    Pd1 C45 . 2.116(6) yes
    Pd1 C46 . 2.171(10) yes
    Pd1 C47 . 2.195(6) yes
    Pd1 P1 . 2.3132(15) yes
    Pd1 Cl1 . 2.3901(17) yes
    Co1 C6 . 1.964(5) ?
    Co1 C7 . 1.973(5) ?
    Co1 C9 . 1.976(5) ?
    Co1 C8 . 1.998(5) ?
    Co1 C1 . 2.018(5) ?
    Co1 C2 . 2.022(5) ?
    Co1 C5 . 2.072(5) ?
    Co1 C3 . 2.075(5) ?
    Co1 C4 . 2.146(5) ?
    P1 C7 . 1.813(5) ?
    P1 C21 . 1.835(5) ?
    P1 C27 . 1.837(5) ?
    C1 C2 . 1.400(9) ?
    C1 C5 . 1.421(8) ?
    C1 H1 . 0.9300 ?
    Pd2 C48 . 2.110(6) yes
    Pd2 C49' . 2.09(3) ?
    Pd2 C49 . 2.174(9) yes
    Pd2 C50 . 2.223(6) yes
    Pd2 P2 . 2.3215(15) yes
    Pd2 Cl2 . 2.3897(18) yes
    P2 C9 . 1.806(5) ?
    P2 C33 . 1.823(5) ?
    P2 C39 . 1.830(5) ?
    C2 C3 . 1.424(8) ?
    C2 H2 . 0.9300 ?
    C3 C4 . 1.412(8) ?
    C3 H3 . 0.9300 ?
    C4 C5 . 1.433(8) ?
    C4 C52 . 1.489(7) ?
    C5 H5 . 0.9300 ?
    C6 C7 . 1.449(6) ?
    C6 C9 . 1.460(6) ?
    C6 C10 . 1.500(6) ?
    C7 C8 . 1.475(6) ?
    C8 C16 . 1.473(7) ?
    C8 C9 . 1.482(6) ?
    C10 C15 . 1.377(7) ?
    C10 C11 . 1.390(7) ?
    C11 C12 . 1.381(8) ?
    C11 H11 . 0.9300 ?
    C12 C13 . 1.369(9) ?
    C12 H12 . 0.9300 ?
    C13 C14 . 1.370(9) ?
    C13 H13 . 0.9300 ?
    C14 C15 . 1.386(7) ?
    C14 H14 . 0.9300 ?
    C15 H15 . 0.9300 ?
    C16 C53 . 1.382(7) ?
    C16 C17 . 1.386(7) ?
    C17 C18 . 1.377(8) ?
    C17 H17 . 0.9300 ?
    C18 C19 . 1.382(9) ?
    C18 H18 . 0.9300 ?
    C19 C20 . 1.374(9) ?
    C19 H19 . 0.9300 ?
    C20 C53 . 1.400(8) ?
    C20 H20 . 0.9300 ?
    C21 C26 . 1.374(7) ?
    C21 C22 . 1.387(7) ?
    C22 C23 . 1.375(7) ?
    C22 H22 . 0.9300 ?
    C23 C24 . 1.379(8) ?
    C23 H23 . 0.9300 ?
    C24 C25 . 1.367(8) ?
    C24 H24 . 0.9300 ?
    C25 C26 . 1.387(8) ?
    C25 H25 . 0.9300 ?
    C26 H26 . 0.9300 ?
    C27 C32 . 1.368(7) ?
    C27 C28 . 1.389(7) ?
    C28 C29 . 1.372(8) ?
    C28 H28 . 0.9300 ?
    C29 C30 . 1.378(9) ?
    C29 H29 . 0.9300 ?
    C30 C31 . 1.361(9) ?
    C30 H30 . 0.9300 ?
    C31 C32 . 1.387(8) ?
    C31 H31 . 0.9300 ?
    C32 H32 . 0.9300 ?
    C33 C34 . 1.376(8) ?
    C33 C38 . 1.386(7) ?
    C34 C35 . 1.399(8) ?
    C34 H34 . 0.9300 ?
    C35 C36 . 1.354(9) ?
    C35 H35 . 0.9300 ?
    C36 C37 . 1.355(9) ?
    C36 H36 . 0.9300 ?
    C37 C38 . 1.378(8) ?
    C37 H37 . 0.9300 ?
    C38 H38 . 0.9300 ?
    C39 C40 . 1.380(7) ?
    C39 C44 . 1.389(7) ?
    C40 C41 . 1.384(8) ?
    C40 H40 . 0.9300 ?
    C41 C42 . 1.372(9) ?
    C41 H41 . 0.9300 ?
    C42 C43 . 1.369(9) ?
    C42 H42 . 0.9300 ?
    C43 C44 . 1.391(8) ?
    C43 H43 . 0.9300 ?
    C44 H44 . 0.9300 ?
    C52 C54 . 1.520(8) ?
    C52 C55 . 1.526(9) ?
    C52 H52 . 0.9800 ?
    C53 H53 . 0.9300 ?
    C54 H54A . 0.9600 ?
    C54 H54B . 0.9600 ?
    C54 H54C . 0.9600 ?
    C55 H55A . 0.9600 ?
    C55 H55B . 0.9600 ?
    C55 H55C . 0.9600 ?
    C48 C49' . 1.25(3) ?
    C48 C49 . 1.425(14) ?
    C48 H48A . 0.9700 ?
    C48 H48B . 0.9700 ?
    C47 C46' . 1.222(19) ?
    C47 C46 . 1.344(14) ?
    C47 H47A . 0.9700 ?
    C47 H47B . 0.9700 ?
    C49 C49' . 0.75(2) ?
    C49 C50 . 1.358(13) ?
    C49 H49A . 0.9800 ?
    C49' C50 . 1.21(3) ?
    C49' H49B . 0.9800 ?
    C46 C46' . 0.893(18) ?
    C46 C45 . 1.342(13) ?
    C46 H46 . 0.9800 ?
    C46' C45 . 1.31(2) ?
    C46' H46' . 0.9800 ?
    C45 H45A . 0.9700 ?
    C45 H45B . 0.9700 ?
    C50 H50A . 0.9700 ?
    C50 H50B . 0.9700 ?
    Cl4' C56 . 1.78(2) ?
    Cl3' C56 . 1.502(14) ?
    Cl3 C56 . 1.670(17) ?
    Cl4 C56 . 1.48(2) ?
    C56 H56A . 0.9700 ?
    C56 H56B . 0.9700 ?
loop_
    _geom_angle_atom_site_label_1
    _geom_angle_atom_site_label_2
    _geom_angle_atom_site_label_3
    _geom_angle_site_symmetry_1
    _geom_angle_site_symmetry_3
    _geom_angle
    _geom_angle_publ_flag
    C46' Pd1 C45 . . 36.2(5) ?
    C46' Pd1 C46 . . 24.1(5) ?
    C45 Pd1 C46 . . 36.5(4) ?
    C46' Pd1 C47 . . 33.0(5) ?
    C45 Pd1 C47 . . 66.9(3) ?
    C46 Pd1 C47 . . 35.9(4) ?
    C46' Pd1 P1 . . 130.0(5) ?
    C45 Pd1 P1 . . 96.36(19) ?
    C46 Pd1 P1 . . 129.6(4) ?
    C47 Pd1 P1 . . 163.0(2) ?
    C46' Pd1 Cl1 . . 126.2(6) ?
    C45 Pd1 Cl1 . . 161.9(2) ?
    C46 Pd1 Cl1 . . 126.6(4) ?
    C47 Pd1 Cl1 . . 94.9(2) ?
    P1 Pd1 Cl1 . . 101.77(5) ?
    C6 Co1 C7 . . 43.20(19) ?
    C6 Co1 C9 . . 43.51(19) ?
    C7 Co1 C9 . . 63.05(19) ?
    C6 Co1 C8 . . 63.45(19) ?
    C7 Co1 C8 . . 43.60(19) ?
    C9 Co1 C8 . . 43.78(19) ?
    C6 Co1 C1 . . 109.4(2) ?
    C7 Co1 C1 . . 120.6(2) ?
    C9 Co1 C1 . . 141.4(2) ?
    C8 Co1 C1 . . 163.6(3) ?
    C6 Co1 C2 . . 114.4(2) ?
    C7 Co1 C2 . . 151.5(2) ?
    C9 Co1 C2 . . 116.0(2) ?
    C8 Co1 C2 . . 155.2(3) ?
    C1 Co1 C2 . . 40.5(3) ?
    C6 Co1 C5 . . 134.4(2) ?
    C7 Co1 C5 . . 112.9(2) ?
    C9 Co1 C5 . . 175.9(2) ?
    C8 Co1 C5 . . 132.9(2) ?
    C1 Co1 C5 . . 40.6(2) ?
    C2 Co1 C5 . . 67.9(2) ?
    C6 Co1 C3 . . 145.7(2) ?
    C7 Co1 C3 . . 167.8(2) ?
    C9 Co1 C3 . . 116.7(2) ?
    C8 Co1 C3 . . 126.7(2) ?
    C1 Co1 C3 . . 68.0(3) ?
    C2 Co1 C3 . . 40.7(2) ?
    C5 Co1 C3 . . 67.1(2) ?
    C6 Co1 C4 . . 173.7(2) ?
    C7 Co1 C4 . . 133.2(2) ?
    C9 Co1 C4 . . 142.2(2) ?
    C8 Co1 C4 . . 118.2(2) ?
    C1 Co1 C4 . . 67.2(2) ?
    C2 Co1 C4 . . 66.9(2) ?
    C5 Co1 C4 . . 39.7(2) ?
    C3 Co1 C4 . . 39.0(2) ?
    C7 P1 C21 . . 99.7(2) ?
    C7 P1 C27 . . 106.7(2) ?
    C21 P1 C27 . . 103.7(2) ?
    C7 P1 Pd1 . . 113.91(16) ?
    C21 P1 Pd1 . . 112.87(16) ?
    C27 P1 Pd1 . . 117.94(17) ?
    C2 C1 C5 . . 108.2(6) ?
    C2 C1 Co1 . . 69.9(3) ?
    C5 C1 Co1 . . 71.7(3) ?
    C2 C1 H1 . . 125.9 ?
    C5 C1 H1 . . 125.9 ?
    Co1 C1 H1 . . 124.2 ?
    C48 Pd2 C49' . . 34.6(7) ?
    C48 Pd2 C49 . . 38.8(4) ?
    C49' Pd2 C49 . . 20.1(6) ?
    C48 Pd2 C50 . . 66.8(3) ?
    C49' Pd2 C50 . . 32.3(7) ?
    C49 Pd2 C50 . . 36.0(3) ?
    C48 Pd2 P2 . . 96.09(19) ?
    C49' Pd2 P2 . . 130.5(8) ?
    C49 Pd2 P2 . . 129.5(3) ?
    C50 Pd2 P2 . . 162.7(2) ?
    C48 Pd2 Cl2 . . 160.51(19) ?
    C49' Pd2 Cl2 . . 126.2(8) ?
    C49 Pd2 Cl2 . . 122.7(3) ?
    C50 Pd2 Cl2 . . 93.9(2) ?
    P2 Pd2 Cl2 . . 103.31(5) ?
    C9 P2 C33 . . 108.3(2) ?
    C9 P2 C39 . . 99.4(2) ?
    C33 P2 C39 . . 105.3(2) ?
    C9 P2 Pd2 . . 112.77(16) ?
    C33 P2 Pd2 . . 116.33(18) ?
    C39 P2 Pd2 . . 113.17(17) ?
    C1 C2 C3 . . 108.2(6) ?
    C1 C2 Co1 . . 69.6(3) ?
    C3 C2 Co1 . . 71.7(3) ?
    C1 C2 H2 . . 125.9 ?
    C3 C2 H2 . . 125.9 ?
    Co1 C2 H2 . . 124.5 ?
    C4 C3 C2 . . 108.3(6) ?
    C4 C3 Co1 . . 73.2(3) ?
    C2 C3 Co1 . . 67.7(3) ?
    C4 C3 H3 . . 125.8 ?
    C2 C3 H3 . . 125.8 ?
    Co1 C3 H3 . . 124.9 ?
    C3 C4 C5 . . 107.2(5) ?
    C3 C4 C52 . . 127.5(5) ?
    C5 C4 C52 . . 124.7(5) ?
    C3 C4 Co1 . . 67.8(3) ?
    C5 C4 Co1 . . 67.4(3) ?
    C52 C4 Co1 . . 136.6(4) ?
    C1 C5 C4 . . 107.8(5) ?
    C1 C5 Co1 . . 67.7(3) ?
    C4 C5 Co1 . . 72.9(3) ?
    C1 C5 H5 . . 126.1 ?
    C4 C5 H5 . . 126.1 ?
    Co1 C5 H5 . . 124.9 ?
    C7 C6 C9 . . 90.4(4) ?
    C7 C6 C10 . . 135.9(4) ?
    C9 C6 C10 . . 131.5(4) ?
    C7 C6 Co1 . . 68.7(3) ?
    C9 C6 Co1 . . 68.7(3) ?
    C10 C6 Co1 . . 132.3(3) ?
    C6 C7 C8 . . 90.9(4) ?
    C6 C7 P1 . . 136.9(4) ?
    C8 C7 P1 . . 130.8(4) ?
    C6 C7 Co1 . . 68.1(3) ?
    C8 C7 Co1 . . 69.1(3) ?
    P1 C7 Co1 . . 130.6(2) ?
    C16 C8 C7 . . 133.0(4) ?
    C16 C8 C9 . . 136.7(4) ?
    C7 C8 C9 . . 88.6(4) ?
    C16 C8 Co1 . . 132.3(3) ?
    C7 C8 Co1 . . 67.3(3) ?
    C9 C8 Co1 . . 67.3(3) ?
    C6 C9 C8 . . 90.2(4) ?
    C6 C9 P2 . . 129.4(4) ?
    C8 C9 P2 . . 138.9(4) ?
    C6 C9 Co1 . . 67.8(3) ?
    C8 C9 Co1 . . 68.9(3) ?
    P2 C9 Co1 . . 130.6(3) ?
    C15 C10 C11 . . 118.1(5) ?
    C15 C10 C6 . . 122.9(5) ?
    C11 C10 C6 . . 119.0(5) ?
    C12 C11 C10 . . 120.6(6) ?
    C12 C11 H11 . . 119.7 ?
    C10 C11 H11 . . 119.7 ?
    C13 C12 C11 . . 120.5(6) ?
    C13 C12 H12 . . 119.7 ?
    C11 C12 H12 . . 119.7 ?
    C12 C13 C14 . . 119.6(6) ?
    C12 C13 H13 . . 120.2 ?
    C14 C13 H13 . . 120.2 ?
    C13 C14 C15 . . 120.1(6) ?
    C13 C14 H14 . . 120.0 ?
    C15 C14 H14 . . 120.0 ?
    C10 C15 C14 . . 121.1(6) ?
    C10 C15 H15 . . 119.5 ?
    C14 C15 H15 . . 119.5 ?
    C53 C16 C17 . . 118.6(5) ?
    C53 C16 C8 . . 120.8(5) ?
    C17 C16 C8 . . 120.6(5) ?
    C18 C17 C16 . . 121.1(6) ?
    C18 C17 H17 . . 119.5 ?
    C16 C17 H17 . . 119.5 ?
    C17 C18 C19 . . 119.8(6) ?
    C17 C18 H18 . . 120.1 ?
    C19 C18 H18 . . 120.1 ?
    C20 C19 C18 . . 120.4(6) ?
    C20 C19 H19 . . 119.8 ?
    C18 C19 H19 . . 119.8 ?
    C19 C20 C53 . . 119.3(6) ?
    C19 C20 H20 . . 120.3 ?
    C53 C20 H20 . . 120.3 ?
    C26 C21 C22 . . 118.1(5) ?
    C26 C21 P1 . . 123.4(4) ?
    C22 C21 P1 . . 118.6(4) ?
    C23 C22 C21 . . 121.4(5) ?
    C23 C22 H22 . . 119.3 ?
    C21 C22 H22 . . 119.3 ?
    C22 C23 C24 . . 119.3(5) ?
    C22 C23 H23 . . 120.3 ?
    C24 C23 H23 . . 120.3 ?
    C25 C24 C23 . . 120.4(6) ?
    C25 C24 H24 . . 119.8 ?
    C23 C24 H24 . . 119.8 ?
    C24 C25 C26 . . 119.6(6) ?
    C24 C25 H25 . . 120.2 ?
    C26 C25 H25 . . 120.2 ?
    C21 C26 C25 . . 121.2(5) ?
    C21 C26 H26 . . 119.4 ?
    C25 C26 H26 . . 119.4 ?
    C32 C27 C28 . . 118.5(5) ?
    C32 C27 P1 . . 122.7(4) ?
    C28 C27 P1 . . 118.7(4) ?
    C29 C28 C27 . . 120.6(6) ?
    C29 C28 H28 . . 119.7 ?
    C27 C28 H28 . . 119.7 ?
    C28 C29 C30 . . 120.2(6) ?
    C28 C29 H29 . . 119.9 ?
    C30 C29 H29 . . 119.9 ?
    C31 C30 C29 . . 119.6(6) ?
    C31 C30 H30 . . 120.2 ?
    C29 C30 H30 . . 120.2 ?
    C30 C31 C32 . . 120.2(6) ?
    C30 C31 H31 . . 119.9 ?
    C32 C31 H31 . . 119.9 ?
    C27 C32 C31 . . 120.8(6) ?
    C27 C32 H32 . . 119.6 ?
    C31 C32 H32 . . 119.6 ?
    C34 C33 C38 . . 117.5(5) ?
    C34 C33 P2 . . 119.6(4) ?
    C38 C33 P2 . . 123.0(5) ?
    C33 C34 C35 . . 121.2(6) ?
    C33 C34 H34 . . 119.4 ?
    C35 C34 H34 . . 119.4 ?
    C36 C35 C34 . . 119.6(7) ?
    C36 C35 H35 . . 120.2 ?
    C34 C35 H35 . . 120.2 ?
    C37 C36 C35 . . 120.2(6) ?
    C37 C36 H36 . . 119.9 ?
    C35 C36 H36 . . 119.9 ?
    C36 C37 C38 . . 120.8(6) ?
    C36 C37 H37 . . 119.6 ?
    C38 C37 H37 . . 119.6 ?
    C37 C38 C33 . . 120.7(6) ?
    C37 C38 H38 . . 119.6 ?
    C33 C38 H38 . . 119.6 ?
    C40 C39 C44 . . 117.7(5) ?
    C40 C39 P2 . . 119.0(4) ?
    C44 C39 P2 . . 123.4(4) ?
    C39 C40 C41 . . 121.6(6) ?
    C39 C40 H40 . . 119.2 ?
    C41 C40 H40 . . 119.2 ?
    C42 C41 C40 . . 119.8(6) ?
    C42 C41 H41 . . 120.1 ?
    C40 C41 H41 . . 120.1 ?
    C43 C42 C41 . . 120.0(6) ?
    C43 C42 H42 . . 120.0 ?
    C41 C42 H42 . . 120.0 ?
    C42 C43 C44 . . 120.1(6) ?
    C42 C43 H43 . . 120.0 ?
    C44 C43 H43 . . 120.0 ?
    C39 C44 C43 . . 120.9(6) ?
    C39 C44 H44 . . 119.6 ?
    C43 C44 H44 . . 119.6 ?
    C4 C52 C54 . . 109.3(5) ?
    C4 C52 C55 . . 112.6(5) ?
    C54 C52 C55 . . 111.2(6) ?
    C4 C52 H52 . . 107.9 ?
    C54 C52 H52 . . 107.9 ?
    C55 C52 H52 . . 107.9 ?
    C16 C53 C20 . . 120.8(6) ?
    C16 C53 H53 . . 119.6 ?
    C20 C53 H53 . . 119.6 ?
    C52 C54 H54A . . 109.5 ?
    C52 C54 H54B . . 109.5 ?
    H54A C54 H54B . . 109.5 ?
    C52 C54 H54C . . 109.5 ?
    H54A C54 H54C . . 109.5 ?
    H54B C54 H54C . . 109.5 ?
    C52 C55 H55A . . 109.5 ?
    C52 C55 H55B . . 109.5 ?
    H55A C55 H55B . . 109.5 ?
    C52 C55 H55C . . 109.5 ?
    H55A C55 H55C . . 109.5 ?
    H55B C55 H55C . . 109.5 ?
    C49 C48 Pd2 . . 73.0(5) ?
    C49 C48 H48A . . 119.8 ?
    Pd2 C48 H48A . . 49.5 ?
    C49 C48 H48B . . 119.8 ?
    Pd2 C48 H48B . . 167.0 ?
    H48A C48 H48B . . 117.7 ?
    C46 C47 Pd1 . . 71.1(5) ?
    C46 C47 H47A . . 119.4 ?
    Pd1 C47 H47A . . 53.1 ?
    C46 C47 H47B . . 119.4 ?
    Pd1 C47 H47B . . 169.5 ?
    H47A C47 H47B . . 117.0 ?
    C50 C49 C48 . . 117.9(9) ?
    C50 C49 Pd2 . . 74.0(5) ?
    C48 C49 Pd2 . . 68.1(4) ?
    C50 C49 H49A . . 110.6 ?
    C48 C49 H49A . . 110.6 ?
    Pd2 C49 H49A . . 174.8 ?
    C47 C46 C45 . . 124.6(10) ?
    C47 C46 Pd1 . . 73.1(5) ?
    C45 C46 Pd1 . . 69.6(5) ?
    C47 C46 H46 . . 109.4 ?
    C45 C46 H46 . . 109.4 ?
    Pd1 C46 H46 . . 177.1 ?
    Pd1 C46' H46' . . 169.9 ?
    C46 C45 Pd1 . . 74.0(5) ?
    C46 C45 H45A . . 119.4 ?
    Pd1 C45 H45A . . 166.6 ?
    C46 C45 H45B . . 119.4 ?
    Pd1 C45 H45B . . 50.4 ?
    H45A C45 H45B . . 117.1 ?
    C49 C50 Pd2 . . 70.0(5) ?
    C49 C50 H50A . . 119.8 ?
    Pd2 C50 H50A . . 170.2 ?
    C49 C50 H50B . . 119.8 ?
    Pd2 C50 H50B . . 53.5 ?
    H50A C50 H50B . . 117.6 ?
    Cl4 C56 Cl3 . . 125.4(11) ?
    Cl3' C56 Cl4' . . 110.1(11) ?
    Cl4 C56 H56A . . 121.9 ?
    Cl3' C56 H56A . . 109.6 ?
    Cl4' C56 H56A . . 109.6 ?
    Cl4 C56 H56B . . 119.6 ?
    Cl3' C56 H56B . . 109.6 ?
    Cl3 C56 H56B . . 115.0 ?
    Cl4' C56 H56B . . 109.6 ?
    H56A C56 H56B . . 108.2 ?
