# Supplementary material for: Bis[1,3(η3)-all­yl][μ-2(η4)-1,3-bis­(di­phenyl­phosphino)-2,4-diphenyl­cyclo­buta-1,3-diene-1:3κ2 P:P′]dichlorido-1κCl,3κCl-[2(η5)-isopropyl­cyclo­penta­dien­yl]-2-cobalt(I)-1,3-dipalladium(II) dichloro­methane solvate
Source: Acta Crystallogr Sect E Struct Rep Online. 2009 May 20;65(Pt 6):m669. doi: 10.1107/S1600536809018133 (PMC2969551; doi:10.1107/S1600536809018133)
Supplement: Supplementary file 2 [file e-65-0m669-Isup2.hkl]

# 
# h,k,l, Fc-squared, Fo-squared, sigma(Fo-squared) and status flag 
# 
data_I
_shelx_title ' I in space group P-1' 
_shelx_refln_list_code          4 
_shelx_F_calc_maximum      389.12 
_exptl_crystal_F_000      1200.00 
_reflns_d_resolution_high  0.8087 
 
loop_ 
 _symmetry_equiv_pos_as_xyz 
 'x, y, z' 
 '-x, -y, -z' 
 
_cell_length_a    10.8890 
_cell_length_b    12.4990 
_cell_length_c    21.7460 
_cell_angle_alpha  94.617 
_cell_angle_beta  102.136 
_cell_angle_gamma 115.166 
 
_shelx_F_squared_multiplier     1.000 
 
loop_ 
 _refln_index_h 
 _refln_index_k 
 _refln_index_l 
 _refln_F_squared_calc 
 _refln_F_squared_meas 
 _refln_F_squared_sigma 
 _refln_observed_status 
   1   0   0    53524.77    57715.54    511.06 o 
   2   0   0     4569.00     4366.06     62.64 o 
   3   0   0     1788.80     1566.39     54.17 o 
   4   0   0    14391.53    15868.86    506.88 o 
   5   0   0    17002.74    17347.33    197.92 o 
   6   0   0        2.56       -0.83     31.55 o 
   7   0   0      160.35      126.67     42.57 o 
   8   0   0       10.78      -16.55     38.32 o 
   9   0   0       85.54       45.17     66.08 o 
  10   0   0      220.11      175.65     81.13 o 
  11   0   0      468.83      392.29    107.90 o 
 -12   1   0       20.26       82.81     78.62 o 
 -11   1   0      185.24      173.98     90.33 o 
 -10   1   0     1942.71     1866.08    158.92 o 
  -9   1   0     1685.06     1548.29     88.69 o 
  -8   1   0      250.73      220.88     54.37 o 
  -7   1   0      297.42      329.13     52.60 o 
  -6   1   0     1757.19     1745.04     75.92 o 
  -5   1   0     6278.77     6756.56    121.56 o 
  -4   1   0      631.17      739.78     76.95 o 
  -3   1   0     3234.13     3795.73    108.74 o 
  -2   1   0     2660.81     2587.92     69.42 o 
  -1   1   0    31455.71    34778.88    300.28 o 
   1   1   0      562.63      507.71     22.58 o 
   2   1   0     2128.61     2373.06    110.83 o 
   3   1   0     6130.30     6626.83    203.67 o 
   4   1   0      216.83      250.47     35.56 o 
   5   1   0     3062.33     3231.80    248.00 o 
   6   1   0      944.24      888.30     62.30 o 
   7   1   0       71.64       46.00     36.67 o 
   8   1   0      428.77      304.46     81.97 o 
   9   1   0      821.29      890.80    127.97 o 
  10   1   0      439.72      374.72    104.55 o 
  11   1   0       53.80       39.31     81.13 o 
 -12   2   0      223.34       72.77     83.64 o 
 -11   2   0     1815.77     1577.51    145.54 o 
 -10   2   0      598.80      596.61     74.44 o 
  -9   2   0      487.78      583.16     69.18 o 
  -8   2   0       84.53       86.10     40.76 o 
  -7   2   0      981.53      918.02     66.83 o 
  -6   2   0      723.20      803.79     59.33 o 
  -5   2   0    15752.93    15651.33    258.46 o 
  -4   2   0    29430.88    29396.43    345.45 o 
  -3   2   0      670.58      545.35     57.71 o 
  -2   2   0    17469.75    19613.51    221.65 o 
  -1   2   0    16994.78    19314.91    194.05 o 
   1   2   0    51912.46    55122.59    448.33 o 
   2   2   0       12.98       25.08     17.47 o 
   3   2   0     1707.07     2005.70     54.93 o 
   4   2   0     6815.55     7086.99    148.47 o 
   5   2   0     3071.52     3146.61     87.20 o 
   6   2   0      518.07      534.48     94.52 o 
   7   2   0     1178.77     1175.19    120.45 o 
   8   2   0       38.29       61.06     73.61 o 
   9   2   0      405.01      536.99    115.43 o 
  10   2   0      147.75       66.91     99.54 o 
 -12   3   0       31.22      -34.29     53.53 o 
 -11   3   0       29.19      -18.17     42.04 o 
 -10   3   0     2340.50     2228.64    107.93 o 
  -9   3   0     1434.53     1479.66     92.26 o 
  -8   3   0       44.58       18.25     36.04 o 
  -7   3   0     2212.38     2204.00    132.16 o 
  -6   3   0       62.41      110.41     56.04 o 
  -5   3   0     4538.62     5083.84    152.23 o 
  -4   3   0     1392.73     1455.39     88.66 o 
  -3   3   0     1592.14     1283.92     76.95 o 
  -2   3   0       54.54       65.43     32.62 o 
  -1   3   0      207.16      270.75     55.62 o 
   0   3   0      894.13      891.54     72.35 o 
   1   3   0     1936.44     1665.34     81.13 o 
   2   3   0      460.58      475.22     43.08 o 
   3   3   0     3169.68     3483.40     64.01 o 
   4   3   0     1610.94     1714.63     59.70 o 
   5   3   0       85.45      186.52     71.93 o 
   6   3   0     1151.97     1125.84    120.45 o 
   7   3   0       46.23      119.61     75.28 o 
   8   3   0        1.78       -0.84     72.77 o 
   9   3   0      274.81      323.70    110.41 o 
  10   3   0      125.70      138.01     97.03 o 
 -12   4   0      435.54      418.82     71.97 o 
 -11   4   0     1733.75     1653.76     99.95 o 
 -10   4   0      999.50     1108.10     87.91 o 
  -9   4   0     2233.97     2002.85     98.41 o 
  -8   4   0      687.32      700.93     97.86 o 
  -7   4   0      423.04      299.44     71.10 o 
  -6   4   0      131.18      159.76     58.55 o 
  -5   4   0     3678.16     3100.66    126.30 o 
  -4   4   0    21484.30    22333.59    301.12 o 
  -3   4   0     9807.37     8777.93    261.39 o 
  -2   4   0      575.16      721.73     36.47 o 
  -1   4   0      340.97      393.12     28.95 o 
   0   4   0     8714.71     8881.10    100.19 o 
   1   4   0    19270.55    19068.16    270.17 o 
   2   4   0      646.55      519.42     64.41 o 
   3   4   0      914.15      922.59     85.32 o 
   4   4   0       61.73       23.42     49.35 o 
   5   4   0       82.62      153.07     66.08 o 
   6   4   0       12.28       45.17     66.08 o 
   7   4   0     1094.97     1117.47    124.63 o 
   8   4   0     2503.71     2180.58    179.00 o 
   9   4   0      365.34      418.22    122.12 o 
 -13   5   0      102.50       87.22     54.02 o 
 -12   5   0        0.47       -7.79     47.74 o 
 -11   5   0      201.84      227.65     57.83 o 
 -10   5   0      560.88      564.89     69.18 o 
  -9   5   0      428.36      418.22     92.01 o 
  -8   5   0     1018.14     1053.07    112.08 o 
  -7   5   0     1365.81     1053.91    104.55 o 
  -6   5   0      601.43      659.11     83.64 o 
  -5   5   0        6.40       -8.36     42.66 o 
  -4   5   0      123.37      310.89     46.13 o 
  -3   5   0     1677.85     1642.07     48.74 o 
  -2   5   0      136.60      120.90     24.21 o 
  -1   5   0        0.09       41.65     30.12 o 
   0   5   0       14.35        5.26     21.55 o 
   1   5   0      487.05      511.06     65.24 o 
   2   5   0     1100.87     1153.44     96.19 o 
   3   5   0        4.01       30.95     45.17 o 
   4   5   0      694.23      706.79    100.37 o 
   5   5   0       70.29      110.41     66.08 o 
   6   5   0     1503.44     1451.21    131.32 o 
   7   5   0      265.77      300.28     96.19 o 
   8   5   0       94.74       30.95     73.61 o 
   9   5   0       28.99      -74.44     76.95 o 
 -13   6   0        0.29      -43.56     43.56 o 
 -12   6   0       69.80      -37.91     49.64 o 
 -11   6   0       95.09      134.16     53.19 o 
 -10   6   0       35.73       16.73     61.90 o 
  -9   6   0      274.82      179.83     73.61 o 
  -8   6   0      944.54      891.64    107.06 o 
  -7   6   0      635.03      476.77     83.64 o 
  -6   6   0      317.29      312.83     68.59 o 
  -5   6   0     3839.07     3756.42    147.21 o 
  -4   6   0     8972.83     8554.60    108.37 o 
  -3   6   0    12761.37    12545.34    163.95 o 
  -2   6   0      838.19      883.62     40.49 o 
  -1   6   0      113.53      120.69     23.31 o 
   0   6   0      112.79       97.55     19.49 o 
   1   6   0     4353.29     4007.35    150.56 o 
   2   6   0      584.12      746.93     92.01 o 
   3   6   0     3720.54     3421.01    163.10 o 
   4   6   0     2306.82     2265.06    145.54 o 
   5   6   0      428.51      479.28    101.21 o 
   6   6   0        3.70      -15.06     64.41 o 
   7   6   0     1442.96     1467.10    157.25 o 
   8   6   0     1376.55     1290.62    155.58 o 
 -13   7   0      198.31      142.52     64.39 o 
 -12   7   0        0.06        4.82     43.34 o 
 -11   7   0      451.52      461.15     71.55 o 
 -10   7   0       56.54       55.20     74.44 o 
  -9   7   0      203.19      121.28     72.77 o 
  -8   7   0        1.33      -20.91     61.06 o 
  -7   7   0     2604.04     2377.98    140.52 o 
  -6   7   0     5454.04     5180.03    184.85 o 
  -5   7   0     1019.88      964.65     69.55 o 
  -4   7   0        0.35       -8.96     23.02 o 
  -3   7   0     2463.44     2513.40     66.26 o 
  -2   7   0     5039.45     5461.04     89.31 o 
  -1   7   0     2069.98     2143.68     71.79 o 
   0   7   0      296.50      295.79     60.99 o 
   1   7   0     1257.71     1201.40     83.23 o 
   2   7   0     2098.53     2124.54    136.34 o 
   3   7   0       72.33       66.08     59.39 o 
   4   7   0      231.54      163.10     77.79 o 
   5   7   0       39.01      -17.57     60.22 o 
   6   7   0      538.72      714.31    125.46 o 
   7   7   0      184.04      196.56    102.04 o 
 -13   8   0       35.60       72.35     54.41 o 
 -12   8   0      188.73      222.78     60.57 o 
 -11   8   0       79.59       82.81     74.44 o 
 -10   8   0       81.14       47.68     75.28 o 
  -9   8   0       48.07       44.33     61.06 o 
  -8   8   0     5095.93     4725.85    207.44 o 
  -7   8   0     5945.35     5144.06    199.07 o 
  -6   8   0      558.67      515.24     86.99 o 
  -5   8   0      158.68      157.88     39.38 o 
  -4   8   0     8409.06     8352.30    120.40 o 
  -3   8   0    12281.64    12371.02    278.02 o 
  -2   8   0      759.73      833.32     46.62 o 
  -1   8   0     2693.80     2848.82     67.14 o 
   0   8   0      151.07      112.60     43.21 o 
   1   8   0     4311.63     3888.48    249.26 o 
   2   8   0      181.64      148.89     72.77 o 
   3   8   0     1596.59     1460.41    127.97 o 
   4   8   0     1466.48     1317.38    132.16 o 
   5   8   0        5.84       45.17     73.61 o 
   6   8   0       54.32       -0.84     83.64 o 
 -12   9   0      162.17      123.79     93.68 o 
 -11   9   0      434.37      409.02     98.70 o 
 -10   9   0     1635.25     1539.04    145.54 o 
  -9   9   0      199.08      180.67     76.95 o 
  -8   9   0      472.14      431.60     90.33 o 
  -7   9   0     1170.54     1134.20    119.61 o 
  -6   9   0     1940.79     1921.85     97.84 o 
  -5   9   0       20.16      -32.77     32.77 o 
  -4   9   0      321.93      463.56     47.23 o 
  -3   9   0     1525.28     1468.55     70.53 o 
  -2   9   0     2643.10     2658.66    175.94 o 
  -1   9   0      380.56      533.22     67.69 o 
   0   9   0      127.85       92.36     70.26 o 
   1   9   0        1.53      -34.15     38.74 o 
   2   9   0      537.74      689.57    104.55 o 
   3   9   0       46.36       14.22     60.22 o 
   4   9   0      360.55      260.13     92.01 o 
   5   9   0       54.82       97.03     81.97 o 
 -12  10   0      139.09      159.76     80.30 o 
 -11  10   0       27.29       73.61     67.75 o 
 -10  10   0      151.32        1.67     61.90 o 
  -9  10   0       66.22      102.04     73.61 o 
  -8  10   0     2958.26     2990.25    177.32 o 
  -7  10   0     1318.21     1510.60    133.83 o 
  -6  10   0      378.28      379.66     65.03 o 
  -5  10   0     1472.36     1485.62     66.95 o 
  -4  10   0     2299.77     2460.40     78.99 o 
  -3  10   0     4233.51     4514.94    100.37 o 
  -2  10   0      406.99      576.13    104.14 o 
  -1  10   0      346.14      437.78     65.05 o 
   0  10   0      865.20     1095.99     92.62 o 
   1  10   0       16.04      -38.44     44.53 o 
   2  10   0       31.20      -62.31     87.41 o 
   3  10   0      274.31      190.57     64.52 o 
   4  10   0      626.85      721.61    227.09 o 
 -12  11   0        3.31      -34.29     57.71 o 
 -11  11   0      338.19      214.96     88.66 o 
 -10  11   0     1116.91     1025.47    123.79 o 
  -9  11   0       17.51      -61.06     61.06 o 
  -8  11   0       81.81       80.30     63.57 o 
  -7  11   0     1126.84     1261.44    103.30 o 
  -6  11   0     3850.17     3680.33    129.18 o 
  -5  11   0     1332.60     1325.64     85.98 o 
  -4  11   0       10.37      -24.90     39.39 o 
  -3  11   0      380.17      463.50     67.99 o 
  -2  11   0      476.42      494.98     69.01 o 
  -1  11   0      110.53      116.85     50.95 o 
   0  11   0      217.37       94.55     52.81 o 
   1  11   0      135.11       63.39     55.30 o 
   2  11   0        8.66      -11.53     52.60 o 
   3  11   0       18.39      -51.95     60.22 o 
 -11  12   0      150.43       60.22     78.62 o 
 -10  12   0      377.93      425.74    102.88 o 
  -9  12   0       37.03       97.03     80.30 o 
  -8  12   0      937.31     1048.05    119.61 o 
  -7  12   0     1279.78     1272.47     91.22 o 
  -6  12   0      421.84      459.47     68.86 o 
  -5  12   0       39.11      -25.93     69.42 o 
  -4  12   0        1.99      -61.06     61.06 o 
  -3  12   0       23.97       14.22     66.08 o 
  -2  12   0       42.72       -2.51     61.06 o 
   0  12   0      344.41      298.61     98.70 o 
   1  12   0      506.91      546.14     80.37 o 
   2  12   0       77.00       34.89     59.66 o 
 -11  13   0      477.64      476.77    116.26 o 
 -10  13   0      745.82      801.30    142.19 o 
  -9  13   0      368.15      379.74    109.57 o 
  -8  13   0      339.61      318.68     97.03 o 
  -7  13   0      928.62      974.11     89.82 o 
  -6  13   0     1563.55     1616.82    148.89 o 
  -5  13   0      521.88      548.70    120.45 o 
  -4  13   0      110.10       66.08     81.97 o 
  -3  13   0       10.63       87.83     84.48 o 
  -2  13   0      384.49      141.36     84.48 o 
  -1  13   0      201.93       35.97     79.46 o 
   0  13   0       22.64      -69.42     69.42 o 
   1  13   0      164.91      135.50    110.41 o 
 -10  14   0       34.49       62.73     87.83 o 
  -9  14   0        4.44      -61.90     61.90 o 
  -8  14   0       25.22      -52.70     52.70 o 
  -7  14   0      324.61      276.86    109.57 o 
  -6  14   0      198.82       79.46     92.84 o 
  -5  14   0        0.13      -63.57     63.57 o 
  -4  14   0      387.08      480.95    120.45 o 
  -3  14   0       53.99       31.78     81.97 o 
  -2  14   0      187.62      235.87    102.04 o 
  -1  14   0      174.30      122.12     93.68 o 
  -8  15   0      202.35      164.78    118.77 o 
  -7  15   0      269.27      167.29    111.25 o 
  -6  15   0      673.24      888.29    148.89 o 
  -5  15   0     1016.97     1025.47    155.58 o 
  -4  15   0       36.51      -48.51     85.32 o 
   4 -15   1      530.45      554.55    125.46 o 
   5 -15   1      117.88      156.41    103.72 o 
   6 -15   1      146.51      200.74    107.06 o 
   7 -15   1       47.73       97.03    114.59 o 
   8 -15   1      345.58      385.60    132.99 o 
   1 -14   1       23.49      -63.57     74.44 o 
   2 -14   1      410.10      270.17     97.86 o 
   3 -14   1      336.72      371.38    105.39 o 
   4 -14   1      171.66      179.00     85.32 o 
   5 -14   1       35.61      -46.84     80.30 o 
   6 -14   1        0.89      -16.73     86.99 o 
   7 -14   1       52.64      -74.44     77.79 o 
   8 -14   1      535.79      475.09    107.90 o 
   9 -14   1      754.95      962.73    153.07 o 
  10 -14   1      236.40      232.53    102.04 o 
  -1 -13   1     1034.54      854.00    149.72 o 
   0 -13   1      399.38      434.95    118.77 o 
   1 -13   1       52.08      113.75     80.30 o 
   2 -13   1        1.16      -73.61     80.30 o 
   3 -13   1      735.10      899.17    139.68 o 
   4 -13   1      548.36      426.58    104.55 o 
   5 -13   1       85.97       30.95     86.15 o 
   6 -13   1      271.05      299.44    102.88 o 
   7 -13   1       24.84       51.86     52.19 o 
   8 -13   1       47.51       -5.02     68.59 o 
   9 -13   1       62.02      -17.57     67.75 o 
  10 -13   1      102.91       31.78     76.12 o 
  11 -13   1        5.25       20.07     75.28 o 
  -2 -12   1     1015.81     1317.41    123.91 o 
  -1 -12   1      356.21      354.61     77.83 o 
   0 -12   1      139.62       55.57     75.28 o 
   1 -12   1       75.11       11.40     94.10 o 
   2 -12   1      233.62      221.59     60.36 o 
   3 -12   1      372.37      316.17     96.19 o 
   4 -12   1       22.05       26.77     71.93 o 
   5 -12   1      946.14     1026.30    137.17 o 
   6 -12   1      818.22      950.86    115.85 o 
   7 -12   1       11.80      -41.47     41.47 o 
   8 -12   1      143.60       80.30     71.10 o 
   9 -12   1      689.56      928.44    132.99 o 
  10 -12   1     1013.87     1036.34    143.03 o 
  11 -12   1       93.99       20.91     66.91 o 
  -4 -11   1       63.40       41.90     55.24 o 
  -3 -11   1        5.50       -3.07     56.30 o 
  -2 -11   1       51.81       63.60     58.12 o 
  -1 -11   1      255.97      312.19     68.86 o 
   0 -11   1      808.70      862.98    104.55 o 
   1 -11   1       71.77       64.56     52.01 o 
   2 -11   1      429.01      520.28     71.45 o 
   3 -11   1      120.66      175.69     53.78 o 
   4 -11   1      536.78      621.18     55.86 o 
   5 -11   1      193.82      172.88     42.74 o 
   6 -11   1      609.18      671.42     59.99 o 
   7 -11   1     2029.28     2138.76    148.89 o 
   8 -11   1      261.49      398.98     96.19 o 
   9 -11   1       81.24       68.59     71.93 o 
  10 -11   1       55.25      -15.89     70.26 o 
  11 -11   1      275.74      198.23     86.15 o 
  12 -11   1       14.33      -24.26     58.55 o 
  -5 -10   1      179.81      203.25     91.17 o 
  -4 -10   1       42.47       56.96     60.22 o 
  -3 -10   1       96.74       93.45     54.37 o 
  -2 -10   1      447.09      366.19     73.15 o 
  -1 -10   1      466.61      364.67     68.49 o 
   0 -10   1      114.88       74.29     49.97 o 
   1 -10   1      422.12      531.68     72.63 o 
   2 -10   1       22.76      -26.24     76.12 o 
   3 -10   1        8.93       21.99     43.91 o 
   4 -10   1      174.61      174.45     39.22 o 
   5 -10   1     1596.91     1493.78     75.09 o 
   6 -10   1     2818.59     2757.43    114.28 o 
   7 -10   1      936.41      867.38    107.90 o 
   8 -10   1      577.28      490.99    102.04 o 
   9 -10   1     3263.80     3431.05    194.89 o 
  10 -10   1     4875.18     3811.62    206.60 o 
  11 -10   1      135.95      193.22     92.01 o 
  12 -10   1       20.18       -2.51     67.75 o 
  -6  -9   1      248.23      190.71    102.88 o 
  -5  -9   1      345.58      214.13    100.37 o 
  -4  -9   1     1052.66     1237.08    139.68 o 
  -3  -9   1      316.31      350.47     86.15 o 
  -2  -9   1      277.81      269.41     60.91 o 
  -1  -9   1      331.83      357.30     64.11 o 
   0  -9   1     1339.66     1296.18     90.40 o 
   1  -9   1     1508.32     1594.45     90.94 o 
   2  -9   1      841.80      796.70     48.91 o 
   3  -9   1     2263.43     2373.75     73.70 o 
   4  -9   1      265.96      256.92     40.83 o 
   5  -9   1      245.34      373.88     48.69 o 
   6  -9   1     1546.06     1612.52     89.10 o 
   7  -9   1     2919.81     2714.22    155.58 o 
   8  -9   1      217.49      154.74     70.26 o 
   9  -9   1      842.99      751.12    112.08 o 
  10  -9   1      168.78       10.04     57.71 o 
  11  -9   1      573.52      669.98    123.79 o 
  12  -9   1      205.72      151.39     97.03 o 
  -7  -8   1        0.03      -75.28     88.66 o 
  -6  -8   1      159.80       65.24     82.81 o 
  -5  -8   1     1454.94     1554.93    148.05 o 
  -4  -8   1        9.51      -33.46     53.53 o 
  -3  -8   1      933.22     1013.76    125.46 o 
  -2  -8   1      204.98      324.54     81.97 o 
  -1  -8   1     1714.20     1800.64    112.92 o 
   0  -8   1        9.06       -0.99     53.11 o 
   1  -8   1     3650.10     3596.89     74.77 o 
   2  -8   1     5044.96     5240.71    122.12 o 
   3  -8   1       85.20      108.01     32.50 o 
   4  -8   1     1949.65     1908.69     67.68 o 
   5  -8   1    15957.07    16215.08    190.64 o 
   6  -8   1     8580.61     7995.46    234.20 o 
   7  -8   1     2256.71     2244.15    143.03 o 
   8  -8   1      591.87      670.82    104.55 o 
   9  -8   1     3362.04     3232.81    176.49 o 
  11  -8   1      983.60      849.82    127.14 o 
  12  -8   1        0.23       25.84     48.57 o 
  -7  -7   1      291.65      317.01    110.41 o 
  -6  -7   1      191.26      176.49     93.68 o 
  -5  -7   1     2055.06     1768.22    143.03 o 
  -4  -7   1     5438.88     5673.52    229.18 o 
  -3  -7   1     2543.23     2276.77    142.19 o 
  -2  -7   1      146.56      187.36     68.59 o 
  -1  -7   1     2194.40     2235.76     94.28 o 
   0  -7   1    14096.31    13858.18    123.52 o 
   1  -7   1     3643.26     3414.35     76.68 o 
   2  -7   1     2670.71     2585.67     65.99 o 
   3  -7   1     7935.18     8499.82    141.56 o 
   4  -7   1     2660.56     2823.83     72.80 o 
   5  -7   1     3240.99     3407.49    107.05 o 
   6  -7   1      675.33      770.35    100.37 o 
   7  -7   1     3167.55     2925.84    153.90 o 
   8  -7   1      509.77      256.78     78.62 o 
   9  -7   1       55.88      102.04     79.46 o 
  10  -7   1       24.72       33.46     61.90 o 
  11  -7   1      303.05      143.87     79.46 o 
  12  -7   1       43.86       -7.88     44.86 o 
  13  -7   1        4.37      -19.87     47.90 o 
  -8  -6   1       46.19      -24.26     74.44 o 
  -7  -6   1       23.19      -45.17     60.22 o 
  -6  -6   1      612.72      558.74    109.57 o 
  -5  -6   1     1738.26     1715.52    140.52 o 
  -4  -6   1     1845.51     1755.67    132.16 o 
  -3  -6   1        0.20      -34.29     44.33 o 
  -2  -6   1      131.53      218.31     67.75 o 
  -1  -6   1     1202.27     1186.06     94.52 o 
   0  -6   1      602.48      601.68    110.14 o 
   1  -6   1    11882.29    12251.21    123.61 o 
   2  -6   1     6243.81     6213.46    133.77 o 
   3  -6   1      109.81      162.10     28.03 o 
   4  -6   1     3571.96     3345.86     72.88 o 
   5  -6   1    19005.49    18999.57    320.35 o 
   6  -6   1    16733.14    15366.94    301.12 o 
   7  -6   1     1304.55     1282.25    118.77 o 
   8  -6   1      846.03      641.54     98.70 o 
   9  -6   1     2477.19     2349.54    158.92 o 
  10  -6   1     3316.86     2953.44    176.49 o 
  11  -6   1     1402.56     1221.11     90.71 o 
  12  -6   1        0.88        7.28     44.10 o 
  -9  -5   1     1673.44     1884.48    180.67 o 
  -8  -5   1     2897.08     2843.87    204.93 o 
  -7  -5   1      425.00      443.31    111.25 o 
  -6  -5   1        0.93       -5.86     70.26 o 
  -5  -5   1     2662.72     2440.71    153.07 o 
  -4  -5   1    11043.30    10534.04    271.00 o 
  -3  -5   1     2393.76     2434.86    132.99 o 
  -2  -5   1      109.18      189.03     52.70 o 
  -1  -5   1        0.18       -9.20     35.97 o 
   0  -5   1     7138.00     6792.32    233.54 o 
   1  -5   1     4489.92     4516.14     69.03 o 
   2  -5   1      412.77      374.43     29.40 o 
   3  -5   1     2208.35     2417.81     94.76 o 
   4  -5   1        3.38       64.41     42.66 o 
   5  -5   1     4272.52     4189.69    143.87 o 
   6  -5   1       24.23      -42.66     42.66 o 
   7  -5   1      471.03      442.47     83.64 o 
   8  -5   1      254.65      285.22     78.62 o 
   9  -5   1       40.36       17.57     63.57 o 
  10  -5   1      495.16      483.63     67.76 o 
  11  -5   1       94.99      119.66     51.29 o 
  12  -5   1        1.44       -9.10     53.11 o 
  -9  -4   1      972.23     1124.17    154.74 o 
  -8  -4   1      299.82      259.29     97.03 o 
  -7  -4   1       96.47       49.35     71.93 o 
  -6  -4   1      610.00      600.56    104.55 o 
  -5  -4   1     7127.25     7036.07    235.04 o 
  -4  -4   1     1300.90     1236.25    102.04 o 
  -3  -4   1       18.58      -18.40     45.17 o 
  -2  -4   1     1378.87     1363.39     86.99 o 
  -1  -4   1     1534.13     1452.05     82.81 o 
   0  -4   1       12.30       -5.90     16.36 o 
   1  -4   1     2607.25     2664.08     51.09 o 
   2  -4   1     1603.55     1448.38     42.75 o 
   3  -4   1     1967.64     2271.24     52.49 o 
   4  -4   1      217.20      313.66     52.70 o 
   5  -4   1     2513.03     2507.63    120.45 o 
   6  -4   1     8237.69     8166.93    214.96 o 
   7  -4   1     6289.45     5756.33    194.05 o 
   8  -4   1      231.32      222.49     74.44 o 
   9  -4   1      144.95       64.63     43.34 o 
  10  -4   1      101.16       48.14     42.37 o 
  11  -4   1      681.39      615.42     77.57 o 
  12  -4   1       21.22       41.81     47.98 o 
 -10  -3   1      173.64      109.57     92.01 o 
  -9  -3   1     1203.66     1200.28    148.89 o 
  -8  -3   1     1488.61     1713.01    163.10 o 
  -7  -3   1      551.48      582.99    104.55 o 
  -6  -3   1       98.60       79.46     61.90 o 
  -5  -3   1     3442.75     3314.78    159.76 o 
  -4  -3   1     8407.67     8075.66    317.01 o 
  -3  -3   1     1858.85     1804.27     48.18 o 
  -2  -3   1     7307.78     7163.21    165.61 o 
  -1  -3   1     3085.38     3189.32    102.04 o 
   0  -3   1        3.07       28.96     17.10 o 
   1  -3   1      331.83      324.82     28.14 o 
   2  -3   1     1821.68     1811.16     41.50 o 
   3  -3   1     3025.78     3119.89    106.23 o 
   5  -3   1     1321.52     1637.74    102.88 o 
   6  -3   1      349.93      255.11     63.57 o 
   7  -3   1     2890.20     2545.26    140.52 o 
   8  -3   1     1059.20     1171.60     83.23 o 
   9  -3   1       13.30       18.70     38.77 o 
  10  -3   1      222.53      201.69     56.25 o 
  11  -3   1      177.53      155.99    111.25 o 
  12  -3   1       38.07       34.29     64.41 o 
 -10  -2   1      201.96      101.21     81.97 o 
  -9  -2   1      440.07      595.54    121.28 o 
  -8  -2   1      137.38      131.32     70.26 o 
  -7  -2   1      159.00      335.41     92.84 o 
  -6  -2   1       32.78      -11.26     32.79 o 
  -5  -2   1      115.60      114.27     56.46 o 
  -4  -2   1     1789.64     1814.66     62.51 o 
  -3  -2   1      250.08      295.98     49.35 o 
  -2  -2   1       12.35       76.95     18.46 o 
  -1  -2   1        0.40       13.38     25.93 o 
   0  -2   1     1963.01     1870.26     39.31 o 
   1  -2   1     1740.35     1700.47     50.19 o 
   2  -2   1    59656.13    58462.47    457.53 o 
   3  -2   1     1159.40      869.05     62.73 o 
   4  -2   1        7.59        2.51     38.48 o 
   5  -2   1       16.84       81.13     46.84 o 
   6  -2   1     9854.87    10798.35    240.89 o 
   7  -2   1     2218.75     2109.18    208.69 o 
   8  -2   1     1329.70     1420.48    140.94 o 
   9  -2   1      218.41      198.05     48.58 o 
  10  -2   1       83.18       13.59     45.17 o 
  11  -2   1      147.88      146.38     84.48 o 
  12  -2   1      128.67      122.96     80.30 o 
 -11  -1   1       91.25      166.45    100.37 o 
 -10  -1   1      494.41      593.03    128.81 o 
  -9  -1   1     1514.40     1779.09    153.90 o 
  -8  -1   1     2055.69     2045.91    148.05 o 
  -7  -1   1     1019.98     1048.57     76.95 o 
  -6  -1   1      270.08      277.66     45.36 o 
  -5  -1   1       21.35        4.57     26.79 o 
  -4  -1   1      310.73      339.34     36.08 o 
  -3  -1   1     2563.81     2385.14     97.03 o 
  -2  -1   1      316.98      308.26     27.72 o 
  -1  -1   1    12610.25    14083.02    163.10 o 
   1  -1   1     1689.46     1791.64     46.84 o 
   2  -1   1       81.43       72.77     25.93 o 
   3  -1   1     3617.57     3273.80    100.37 o 
   4  -1   1    18054.93    18146.41    254.28 o 
   5  -1   1      485.95      574.56     52.63 o 
   6  -1   1      154.41      202.23     45.17 o 
   7  -1   1     1962.39     1959.39     90.08 o 
   8  -1   1     3397.51     3541.13    121.46 o 
   9  -1   1       21.13      -10.14     39.92 o 
  10  -1   1      452.91      416.54     94.52 o 
  11  -1   1        0.57       -7.53     64.41 o 
 -11   0   1       89.85      109.57     80.30 o 
 -10   0   1       39.65       28.44     65.24 o 
  -9   0   1       96.91        0.00     64.41 o 
  -8   0   1     1299.42     1134.59     76.21 o 
  -7   0   1      220.67      216.84     46.20 o 
  -6   0   1     2405.49     2426.54     83.96 o 
  -5   0   1      162.32      166.49     35.43 o 
  -4   0   1     3114.32     3198.42     76.64 o 
  -3   0   1      643.64      542.79     39.33 o 
  -2   0   1    30365.71    32093.09    282.71 o 
  -1   0   1    10754.56    10832.64    121.28 o 
   1   0   1     1084.35      942.05     48.51 o 
   2   0   1     3742.18     3502.98     77.79 o 
   3   0   1      984.23      838.20     43.18 o 
   4   0   1     5404.52     6019.27    104.44 o 
   5   0   1        0.36      -18.40     26.02 o 
   6   0   1     2494.39     2048.90    643.22 o 
   7   0   1     2483.84     2551.50    142.61 o 
   8   0   1        4.74      -23.98     39.31 o 
   9   0   1     1419.91     1476.30    139.68 o 
  10   0   1        0.71      -52.70     52.70 o 
  11   0   1       20.84       57.71     72.77 o 
 -12   1   1      426.92      501.86    121.28 o 
 -11   1   1     1473.20     1458.74    148.05 o 
 -10   1   1      576.46      563.76    112.08 o 
  -9   1   1      299.96      312.97     59.18 o 
  -8   1   1     2943.75     3270.16    137.59 o 
  -7   1   1     2877.07     2702.39     97.58 o 
  -6   1   1      118.12      163.90     39.76 o 
  -5   1   1     5646.42     5636.42    109.89 o 
  -4   1   1     1173.16     1304.59     78.62 o 
  -3   1   1    13523.82    14581.51    599.30 o 
  -2   1   1     1475.60     1738.11     60.22 o 
   1   1   1     3248.34     3261.68     67.75 o 
   2   1   1    14621.33    15424.37    131.39 o 
   3   1   1    29190.50    26687.86    204.52 o 
   4   1   1    18437.23    18980.42    421.14 o 
   5   1   1     1772.11     1781.23    176.07 o 
   6   1   1      410.60      481.28     54.66 o 
   7   1   1      346.64      485.25     64.82 o 
   8   1   1     1472.38     1432.81    136.34 o 
   9   1   1        0.30      -45.17     45.17 o 
  10   1   1       98.60       85.32     80.30 o 
  11   1   1       82.63      118.77     82.81 o 
 -12   2   1       79.09       66.91     78.62 o 
 -11   2   1      468.52      408.18     97.03 o 
 -10   2   1      427.32      422.47     96.61 o 
  -9   2   1      421.92      380.37     97.03 o 
  -8   2   1     1252.76     1226.17     80.65 o 
  -7   2   1       54.95       27.55     35.09 o 
  -6   2   1     4835.07     4660.46    260.13 o 
  -5   2   1      385.16      402.60     61.06 o 
  -4   2   1     1108.84     1344.15     81.97 o 
  -3   2   1      926.10      897.49     65.24 o 
  -2   2   1     7082.82     8201.22    135.50 o 
  -1   2   1     9192.87     9773.72    123.79 o 
   0   2   1      595.83      661.62     30.11 o 
   1   2   1       32.35       -7.02     15.47 o 
   2   2   1     2574.30     2176.21     68.17 o 
   3   2   1    15577.87    16716.47    158.60 o 
   4   2   1      630.80      655.24     47.68 o 
   5   2   1      838.28      939.96     61.09 o 
   6   2   1      554.91      699.26    100.37 o 
   7   2   1      179.54      250.09     79.46 o 
   8   2   1      141.99      150.56     83.64 o 
   9   2   1      609.14      675.00    123.79 o 
  10   2   1      124.51      168.12    105.39 o 
 -12   3   1     1491.33     1688.76    155.58 o 
 -11   3   1     1464.94     1379.88     96.40 o 
 -10   3   1      426.50      389.60     61.20 o 
  -9   3   1        5.94      -37.20     37.20 o 
  -8   3   1     2323.85     2031.27     92.39 o 
  -7   3   1     6833.41     6399.40    138.03 o 
  -6   3   1     1826.14     1919.61    110.41 o 
  -5   3   1     7986.61     8728.18    198.23 o 
  -4   3   1       65.44       33.46     37.64 o 
  -3   3   1    10227.40    12559.88    196.56 o 
  -2   3   1      407.33      386.84     34.24 o 
  -1   3   1    66651.46    66514.74    360.63 o 
   0   3   1    44838.50    45653.93    275.28 o 
   1   3   1     9844.52    10117.49    173.14 o 
   2   3   1        4.02      -10.09     40.15 o 
   3   3   1     2404.53     2393.86     58.85 o 
   4   3   1     7370.83     7080.64    112.32 o 
   6   3   1      651.00      569.61     99.54 o 
   7   3   1      325.58      305.30     89.50 o 
   8   3   1        1.29       -4.18     66.08 o 
   9   3   1        1.83       61.06     91.17 o 
  10   3   1      171.92      179.83    120.45 o 
 -12   4   1      120.29      128.48     53.45 o 
 -11   4   1      325.86      414.11     65.94 o 
 -10   4   1     1802.86     1946.98    130.07 o 
  -9   4   1       42.17       26.93     39.66 o 
  -8   4   1     1338.77     1148.82     99.54 o 
  -7   4   1      825.83      920.91    102.88 o 
  -6   4   1     1368.47     1124.17     96.19 o 
  -5   4   1        4.41       -2.51     40.99 o 
  -4   4   1      946.20     1023.79     78.62 o 
  -3   4   1     3256.44     3648.80     82.78 o 
  -2   4   1     2398.45     2294.73     49.08 o 
  -1   4   1     1477.60     1385.23     63.26 o 
   0   4   1       15.56       32.16     16.21 o 
   1   4   1      582.44      604.74     59.39 o 
   2   4   1      499.42      439.96     61.06 o 
   3   4   1     2232.44     2143.34     51.86 o 
   4   4   1      593.31      810.50    102.88 o 
   5   4   1      415.29      628.16     99.54 o 
   6   4   1     1865.72     2141.27    164.78 o 
   7   4   1        9.65      172.31     98.70 o 
   8   4   1        4.09      -63.57     63.57 o 
   9   4   1      453.14      426.58    122.96 o 
 -13   5   1       61.23       27.22     92.43 o 
 -12   5   1     1584.51     1518.48     99.59 o 
 -11   5   1     1786.81     1609.97     99.82 o 
 -10   5   1      257.43      258.66     54.26 o 
  -9   5   1      255.24      187.63     49.77 o 
  -8   5   1     1568.72     1316.55    124.63 o 
  -7   5   1     1453.30     1423.61    111.25 o 
  -6   5   1     2022.59     1727.23    108.74 o 
  -5   5   1    13950.66    14026.14    260.97 o 
  -4   5   1     3436.48     3163.15    138.43 o 
  -3   5   1     1891.68     1850.16     49.32 o 
  -2   5   1     7856.03     8246.22     93.11 o 
  -1   5   1    20490.23    20943.45    543.93 o 
   0   5   1    21847.68    22081.39    352.01 o 
   1   5   1     7857.61     7184.12    173.14 o 
   2   5   1     1149.25     1177.70     93.68 o 
   3   5   1      517.11      473.42     84.48 o 
   4   5   1     2563.98     2490.90    140.52 o 
   5   5   1     4247.25     3587.46    181.51 o 
   6   5   1       15.22      -50.19     62.73 o 
   7   5   1      437.99      560.41    110.41 o 
   8   5   1       66.80       38.48     76.95 o 
 -13   6   1        6.59      -34.29     54.37 o 
 -12   6   1      114.16        7.11     42.74 o 
 -11   6   1      308.73      255.95     77.79 o 
 -10   6   1     1346.38     1237.62     84.32 o 
  -9   6   1      115.50       82.81     66.08 o 
  -8   6   1       99.55      134.67     67.75 o 
  -7   6   1     1797.87     1707.16    127.97 o 
  -6   6   1       62.28        5.86     51.02 o 
  -5   6   1     4181.83     4418.25    114.67 o 
  -4   6   1      241.91      213.74     29.20 o 
  -3   6   1     1111.32      920.92     42.38 o 
  -2   6   1     1496.86     1481.15     47.47 o 
  -1   6   1     1767.65     1728.75     49.06 o 
   0   6   1       53.02       81.80     20.04 o 
   1   6   1      388.59      486.80     74.44 o 
   2   6   1       15.13        7.53     46.84 o 
   3   6   1     1151.52     1063.94    103.72 o 
   4   6   1      813.60      911.71    113.75 o 
   5   6   1     1196.83     1078.16    119.61 o 
   6   6   1     1861.72     1991.55    158.09 o 
   7   6   1       43.55       76.12     76.95 o 
   8   6   1       14.36       86.99     90.33 o 
 -13   7   1      366.06      373.14     81.97 o 
 -12   7   1      269.87      243.30     62.52 o 
 -11   7   1      231.14      207.38     53.73 o 
 -10   7   1       14.78       18.40     68.59 o 
  -9   7   1      190.53      245.91     80.30 o 
  -8   7   1     1330.05     1256.32    116.26 o 
  -7   7   1       19.76       57.71     58.55 o 
  -6   7   1        8.89       -5.02     55.20 o 
  -5   7   1    11640.96    11868.33    184.67 o 
  -4   7   1    24673.20    24579.67    297.64 o 
  -3   7   1     8746.94     8596.25    112.24 o 
  -2   7   1      411.59      427.71     63.75 o 
  -1   7   1     4221.94     4036.35    111.65 o 
   0   7   1    13516.11    12295.18    159.80 o 
   1   7   1     6233.88     6210.05    343.36 o 
   2   7   1      230.55      209.94     71.10 o 
   3   7   1      142.42      180.67     71.10 o 
   4   7   1     2157.27     2094.43    144.70 o 
   5   7   1      981.17      963.57    127.14 o 
   6   7   1        7.51       -7.53     76.12 o 
   7   7   1      272.77      422.40    121.28 o 
 -13   8   1      253.58      249.22    120.45 o 
 -12   8   1        0.25      -14.80     47.61 o 
 -11   8   1        0.82      -52.70     52.70 o 
 -10   8   1     1183.85      976.95    118.77 o 
  -9   8   1     1621.24     1645.26    137.17 o 
  -8   8   1       74.59       61.90     74.44 o 
  -7   8   1       66.23       16.73     58.55 o 
  -6   8   1      475.51      443.30     61.93 o 
  -5   8   1     2389.31     2348.61     70.14 o 
  -4   8   1      605.61      692.74     53.67 o 
  -3   8   1      916.51      931.89     50.54 o 
  -2   8   1       38.18       52.54     26.53 o 
  -1   8   1     2194.69     2203.69     64.13 o 
   0   8   1      598.95      661.96     69.13 o 
   1   8   1      980.45     1119.38    118.36 o 
   2   8   1       12.79      -10.40     46.42 o 
   3   8   1     1215.17     1196.10    118.77 o 
   4   8   1        6.89      -25.93     66.08 o 
   5   8   1      461.28      545.35    112.92 o 
   6   8   1      339.88      325.37    107.06 o 
 -13   9   1      122.64      110.41     75.28 o 
 -12   9   1       67.32       14.22     57.71 o 
 -11   9   1      711.27      639.03    109.57 o 
 -10   9   1      139.32      254.28     81.97 o 
  -9   9   1      609.86      646.56    106.23 o 
  -8   9   1     1394.60     1463.76    128.81 o 
  -7   9   1       16.51       39.31     66.91 o 
  -6   9   1        8.97       -0.48     42.20 o 
  -5   9   1     4316.09     4161.76     95.52 o 
  -4   9   1    19191.99    19478.61    191.94 o 
  -3   9   1     7946.13     8006.06    122.71 o 
  -2   9   1      253.08      265.03     36.91 o 
  -1   9   1     1445.20     1395.26     87.83 o 
   0   9   1     6586.63     6742.67    169.37 o 
   1   9   1     2396.06     2401.16    111.70 o 
   2   9   1       35.82      -28.43     44.42 o 
   3   9   1        7.53       -8.89     47.28 o 
   4   9   1      305.19      195.73     92.01 o 
   5   9   1       95.01      109.57     85.32 o 
 -12  10   1       26.80        5.86     66.08 o 
 -11  10   1       24.08       64.41     67.75 o 
 -10  10   1      227.22      259.29     85.32 o 
  -9  10   1     1181.19     1257.99    124.63 o 
  -8  10   1        0.46       11.71     57.71 o 
  -7  10   1      231.56      174.12     57.43 o 
  -6  10   1      123.11      150.96     52.37 o 
  -5  10   1     2569.18     2572.88    105.39 o 
  -4  10   1     1346.38     1582.90     72.44 o 
  -3  10   1       38.50       77.02     43.44 o 
  -2  10   1      315.78      267.46     56.15 o 
  -1  10   1      776.85      859.14     83.96 o 
   0  10   1      100.69      141.56     54.06 o 
   1  10   1       11.70        3.92     44.65 o 
   2  10   1       13.22      -50.32     70.26 o 
   3  10   1       47.74       45.80     51.03 o 
   4  10   1      163.93      152.20     58.67 o 
 -12  11   1      123.39       98.70     77.79 o 
 -11  11   1      280.97      221.65     83.64 o 
 -10  11   1      548.48      542.84    108.74 o 
  -9  11   1      519.04      352.14     91.17 o 
  -8  11   1     1064.43     1081.51    117.94 o 
  -7  11   1      156.68      140.88     58.39 o 
  -6  11   1        0.47      -13.29     47.03 o 
  -5  11   1     1081.65     1127.24     83.97 o 
  -4  11   1     4789.75     5221.85    220.82 o 
  -3  11   1      210.70      224.16     86.99 o 
  -2  11   1      286.20      306.13     92.01 o 
  -1  11   1       53.75       94.64     55.78 o 
   0  11   1     1028.88     1045.39     95.21 o 
   1  11   1      635.38      668.36     90.82 o 
   2  11   1        0.04      -47.48     47.48 o 
   3  11   1      386.86      272.64     77.86 o 
 -12  12   1       34.36       35.13     68.59 o 
 -11  12   1      554.41      388.10    104.55 o 
 -10  12   1        4.45       15.06     67.75 o 
  -9  12   1      324.16      368.03    100.37 o 
  -8  12   1       28.72      -59.39     59.39 o 
  -7  12   1      245.86      164.83     59.26 o 
  -6  12   1       97.57       28.09     75.28 o 
  -5  12   1        1.23      -43.49     62.73 o 
  -4  12   1      104.39       30.11     62.73 o 
  -3  12   1       28.98        2.51     78.62 o 
  -2  12   1      393.13      236.71     85.32 o 
  -1  12   1       36.16      -10.04     65.24 o 
   0  12   1       59.40      -34.29     75.28 o 
   1  12   1       24.49      -60.22     60.22 o 
   2  12   1       74.69      158.92    106.23 o 
 -11  13   1      195.10      102.04     81.97 o 
 -10  13   1       11.84      -18.40     60.22 o 
  -9  13   1      959.24      933.46    131.32 o 
  -8  13   1     1031.56     1145.84    106.31 o 
  -7  13   1      177.56      138.22     60.69 o 
  -6  13   1        0.78      -73.61     80.30 o 
  -5  13   1      158.40      193.22    102.88 o 
  -4  13   1      488.47      603.90    114.59 o 
  -3  13   1     1245.32     1271.38    152.23 o 
  -2  13   1      105.35        9.20     70.26 o 
  -1  13   1      115.48       15.89     92.01 o 
   0  13   1       95.62      162.27    100.37 o 
 -10  14   1       22.02       49.35     77.79 o 
  -9  14   1        8.65      -28.44     80.30 o 
  -8  14   1        1.68       30.95     92.01 o 
  -7  14   1      339.27      247.58    112.08 o 
  -6  14   1      587.05      619.80    127.97 o 
  -5  14   1      154.27      118.77     82.81 o 
  -4  14   1        1.02      -73.61     73.61 o 
  -3  14   1       20.23      -63.57     63.57 o 
  -2  14   1      400.17      356.32    112.08 o 
  -1  14   1      191.43       94.52     94.52 o 
  -8  15   1      556.86      534.48    146.38 o 
  -7  15   1      530.24      621.47    133.83 o 
  -6  15   1      100.50      -10.87     92.01 o 
  -5  15   1        2.13      -15.89     93.68 o 
  -4  15   1      232.96      313.66    118.77 o 
   4 -15   2        0.53       37.64     92.01 o 
   5 -15   2      346.35      362.18    113.75 o 
   6 -15   2      382.65      214.96    107.90 o 
   7 -15   2        5.09      -93.68     93.68 o 
   1 -14   2      159.86       19.24     79.46 o 
   2 -14   2       90.87      110.41     91.17 o 
   3 -14   2      345.78      267.66    102.88 o 
   4 -14   2      134.92       99.54     86.99 o 
   5 -14   2      435.24      534.48    115.43 o 
   6 -14   2       15.40       18.40     84.48 o 
   7 -14   2      423.02      468.40    121.28 o 
   8 -14   2      155.40       96.19     82.81 o 
   9 -14   2        4.72       32.62     73.61 o 
  10 -14   2      180.04      208.27    106.23 o 
  -1 -13   2      102.97       32.00     69.42 o 
   0 -13   2      275.26      219.42     68.08 o 
   1 -13   2     1272.70     1209.65     98.05 o 
   2 -13   2     1645.62     2198.15    173.14 o 
   3 -13   2      547.54      711.80    122.12 o 
   4 -13   2      174.94      293.59     95.35 o 
   5 -13   2     1020.12     1158.46    147.21 o 
   6 -13   2      449.40      399.81    113.75 o 
   7 -13   2       27.15      -20.89     52.75 o 
   8 -13   2      119.32      178.16     81.13 o 
   9 -13   2        7.81        6.69     67.75 o 
  10 -13   2       66.87       97.86     86.15 o 
  11 -13   2       16.38      -36.80     86.15 o 
  -2 -12   2       50.91      -22.67     55.07 o 
  -1 -12   2        0.19      -45.36     45.36 o 
   0 -12   2      686.15      760.08     91.65 o 
   1 -12   2      279.57      317.42     66.21 o 
   2 -12   2        0.30        3.58     46.12 o 
   3 -12   2      284.44      252.95     98.70 o 
   4 -12   2        0.12      -11.51     41.08 o 
   5 -12   2      220.17      273.05     61.20 o 
   6 -12   2      498.55      629.44    112.08 o 
   7 -12   2       36.22       40.69     49.77 o 
   8 -12   2      378.88      298.61     97.03 o 
   9 -12   2        0.72      -50.19     65.24 o 
  10 -12   2       12.24      -62.73     62.73 o 
  11 -12   2       48.11       -1.67     76.12 o 
  -4 -11   2       90.35       97.15     66.52 o 
  -3 -11   2      966.13      947.79    100.84 o 
  -2 -11   2     1511.39     1478.16    105.23 o 
  -1 -11   2      361.40      361.38     73.23 o 
   0 -11   2      411.40      302.19     65.58 o 
   1 -11   2     1050.71     1143.01     88.62 o 
   2 -11   2     2226.79     2352.89    108.65 o 
   3 -11   2     1041.32     1114.50     99.12 o 
   4 -11   2       17.43        9.74     33.99 o 
   5 -11   2       17.02       16.23     35.73 o 
   6 -11   2       88.82      113.65     41.79 o 
   7 -11   2       35.17       36.80     65.24 o 
   8 -11   2      158.46      230.02     80.30 o 
   9 -11   2     1073.73     1236.25    152.23 o 
  10 -11   2      241.05      297.77     99.54 o 
  11 -11   2      119.01        2.51     75.28 o 
  12 -11   2       83.11      119.61     88.66 o 
  -5 -10   2       56.34      -30.11     75.28 o 
  -4 -10   2      454.08      631.51    115.43 o 
  -3 -10   2      248.17      154.83     64.99 o 
  -2 -10   2      275.61      283.86     65.83 o 
  -1 -10   2      543.23      587.35    140.94 o 
   0 -10   2      843.51     1025.26    138.85 o 
   1 -10   2     2165.34     2237.36    105.27 o 
   2 -10   2        2.32      -36.08     36.08 o 
   3 -10   2      513.27      573.46     52.13 o 
   4 -10   2      205.11      192.11     40.67 o 
   5 -10   2      281.94      346.64     47.15 o 
   6 -10   2      219.79      271.42     61.30 o 
   7 -10   2        9.45      -28.44     53.53 o 
   8 -10   2      481.04      476.77    102.04 o 
   9 -10   2      301.92      251.77     85.32 o 
  10 -10   2      838.65      842.29    126.30 o 
  11 -10   2        2.23       -5.02     61.90 o 
  12 -10   2       84.77       73.61     76.95 o 
  -6  -9   2       92.62       71.10     95.35 o 
  -5  -9   2       10.07       72.77     78.62 o 
  -4  -9   2        7.27      -62.73     66.08 o 
  -3  -9   2      184.12      208.27     86.15 o 
  -2  -9   2     2159.31     1968.15    107.62 o 
  -1  -9   2     3256.97     3129.96    126.55 o 
   0  -9   2       10.07      -37.73     56.88 o 
   1  -9   2        2.65      -32.43     39.92 o 
   2  -9   2      405.79      410.57     43.34 o 
   3  -9   2     1689.83     1798.67     87.61 o 
   4  -9   2       20.68       47.26     32.06 o 
   5  -9   2     2357.86     2388.77     79.62 o 
   6  -9   2        3.13       68.59     68.59 o 
   7  -9   2        2.20       -9.20     57.71 o 
   8  -9   2     1235.90     1128.35    120.45 o 
  10  -9   2     1119.02     1070.63    125.46 o 
  11  -9   2      156.92      230.02     86.15 o 
  12  -9   2      318.00      244.24     91.17 o 
  -7  -8   2        0.88       87.83     92.01 o 
  -6  -8   2      131.75       31.78     68.59 o 
  -5  -8   2      569.87      701.77    123.79 o 
  -4  -8   2      533.10      656.60    107.06 o 
  -3  -8   2       13.40       -3.35     59.39 o 
  -2  -8   2       29.56      -48.51     48.51 o 
  -1  -8   2     2202.61     1999.07     94.30 o 
   0  -8   2     1234.64     1199.65     80.87 o 
   1  -8   2      876.52      819.82     45.84 o 
   2  -8   2     1137.60     1040.61     51.06 o 
   3  -8   2     1617.59     1549.81     61.54 o 
   4  -8   2     6939.73     6813.93    325.18 o 
   5  -8   2       75.97      137.58     35.82 o 
   6  -8   2     1956.58     1926.30    127.97 o 
   7  -8   2       89.67      118.77     74.44 o 
   8  -8   2      841.74      952.70    116.26 o 
   9  -8   2      141.03       91.17     71.10 o 
  10  -8   2       89.19      147.21     76.12 o 
  11  -8   2       18.25       37.64     68.59 o 
  12  -8   2      138.14      159.76     86.15 o 
  -7  -7   2       99.35       74.44     76.95 o 
  -6  -7   2     2188.18     1906.23    159.76 o 
  -5  -7   2     1427.50     1384.30    136.34 o 
  -4  -7   2        7.74       53.53     60.22 o 
  -3  -7   2      512.85      505.21     92.84 o 
  -2  -7   2     4689.98     4542.67    182.34 o 
  -1  -7   2     3017.03     2923.48    104.67 o 
   0  -7   2       46.21       47.46     20.07 o 
   1  -7   2      493.26      493.93     54.51 o 
   2  -7   2     1315.13     1387.14     54.02 o 
   3  -7   2      536.01      520.97     40.26 o 
   4  -7   2     6876.94     6918.04    201.07 o 
   5  -7   2    11566.07    11530.23    248.42 o 
   6  -7   2     1326.33     1318.22    114.59 o 
   7  -7   2      324.10      329.55     81.13 o 
   8  -7   2     2671.38     2685.79    167.29 o 
   9  -7   2     6650.90     5588.21    229.18 o 
  10  -7   2     2847.81     2781.14    178.16 o 
  11  -7   2      258.81      232.53     91.17 o 
  12  -7   2      318.50      280.55     64.60 o 
  -8  -6   2      203.77      338.76    105.39 o 
  -7  -6   2        0.63       93.68     79.46 o 
  -5  -6   2     1433.58     1201.95    124.63 o 
  -4  -6   2      585.73      545.35     92.01 o 
  -3  -6   2       24.38       -8.36     52.70 o 
  -2  -6   2      426.20      381.41     81.13 o 
  -1  -6   2    13631.77    11756.06    246.75 o 
   0  -6   2    22791.69    23179.01    277.24 o 
   1  -6   2      263.29      300.00     30.62 o 
   2  -6   2      671.23      647.23     38.98 o 
   3  -6   2     4900.57     4934.18     98.95 o 
   4  -6   2    11369.64    11719.02    146.42 o 
   5  -6   2        1.51      -21.75     45.17 o 
   6  -6   2     1438.62     1260.50    103.72 o 
   7  -6   2      292.31      377.23     85.32 o 
   8  -6   2      831.36     1008.74    123.79 o 
   9  -6   2     1010.05     1133.37    122.96 o 
  10  -6   2       75.91       51.02     71.93 o 
  11  -6   2        3.42       -0.46     48.99 o 
  12  -6   2      105.08      145.93     55.23 o 
  -9  -5   2       50.14       87.83     99.54 o 
  -8  -5   2        4.06      -11.71     82.81 o 
  -7  -5   2      667.69      733.55    122.96 o 
  -6  -5   2     1833.76     1918.78    148.89 o 
  -5  -5   2     5196.62     4597.87    195.73 o 
  -4  -5   2     1854.16     1789.97    127.97 o 
  -3  -5   2     1969.63     2106.14    126.30 o 
  -2  -5   2     8520.70     8410.33    208.27 o 
  -1  -5   2     9673.26     9762.01    209.94 o 
   0  -5   2       37.45       55.07     19.48 o 
   1  -5   2       10.23        7.51     19.63 o 
   2  -5   2      139.87      170.68     24.85 o 
   3  -5   2      262.82      315.19     30.26 o 
   4  -5   2     1016.06      818.03     82.81 o 
   5  -5   2     6229.53     6962.47    185.69 o 
   6  -5   2     3113.55     2923.33    147.21 o 
   7  -5   2     2249.05     2076.03    129.65 o 
   8  -5   2     4129.27     3765.62    180.67 o 
   9  -5   2     5311.50     5456.05    225.00 o 
  10  -5   2     2340.51     2336.63    113.52 o 
  11  -5   2      527.97      615.06     80.38 o 
  12  -5   2        0.21      -22.11     48.94 o 
  -9  -4   2      976.07      972.77    148.89 o 
  -8  -4   2       72.25       10.87     66.08 o 
  -7  -4   2       24.53      101.21     69.42 o 
  -6  -4   2       21.69        3.35     55.20 o 
  -5  -4   2     7780.60     6882.17    224.16 o 
  -4  -4   2     3791.68     3554.84    156.41 o 
  -3  -4   2       13.18       25.93     40.99 o 
  -2  -4   2       51.05       62.73     46.84 o 
  -1  -4   2     4897.71     5355.68    150.56 o 
   0  -4   2    10424.86    10274.49    144.37 o 
   1  -4   2      297.18      360.67     28.01 o 
   2  -4   2     3011.12     2603.50    110.33 o 
   3  -4   2     3462.46     3950.59     83.10 o 
   4  -4   2     5677.61     5011.07    140.52 o 
   5  -4   2     4393.54     4321.85    150.56 o 
   6  -4   2      115.62      208.27     60.22 o 
   7  -4   2      783.15      685.04     92.01 o 
   8  -4   2      606.05      725.19    103.72 o 
   9  -4   2      783.59      815.12     78.96 o 
  10  -4   2       46.91      -25.61     50.60 o 
  11  -4   2       54.77       33.25     45.95 o 
  12  -4   2        1.36      -45.64     45.64 o 
 -10  -3   2      843.82      672.49    132.99 o 
  -9  -3   2       76.00      118.77     86.99 o 
  -8  -3   2        6.82      -51.02     51.02 o 
  -7  -3   2      502.82      552.05    110.41 o 
  -6  -3   2     8563.49     8521.58    269.33 o 
  -5  -3   2     2624.31     2510.13    140.52 o 
  -4  -3   2     1720.88     1715.47     59.61 o 
  -3  -3   2     4581.76     4513.04     72.07 o 
  -2  -3   2     1017.17      836.07     97.03 o 
  -1  -3   2     5828.24     5327.71     98.70 o 
   0  -3   2      439.61      417.06     22.97 o 
   1  -3   2     1063.86      882.84     40.12 o 
   2  -3   2     3474.92     3006.46     64.46 o 
   3  -3   2       18.32       -5.86     34.29 o 
   4  -3   2     1053.50      854.00     76.95 o 
   5  -3   2    15750.43    17924.76    297.77 o 
   6  -3   2    17580.22    15507.46    289.41 o 
   7  -3   2     2810.67     2443.22    132.99 o 
   8  -3   2       16.69      -27.26     39.84 o 
   9  -3   2     1068.13     1123.09     89.08 o 
  10  -3   2     4390.17     4270.50    164.78 o 
  11  -3   2      267.16      268.92     65.24 o 
  12  -3   2      102.57       30.11     71.93 o 
 -11  -2   2      116.44       37.64     81.97 o 
 -10  -2   2      781.74      904.18    155.58 o 
  -9  -2   2     2435.55     2818.78    189.87 o 
  -8  -2   2      518.02      620.63    111.25 o 
  -7  -2   2      277.95      249.26     81.13 o 
  -6  -2   2      725.52      575.73    188.62 o 
  -5  -2   2    10441.68    11103.65    191.54 o 
  -4  -2   2     3409.01     3525.49    102.88 o 
  -3  -2   2      163.65      161.27     44.75 o 
  -2  -2   2      419.15      501.39     28.73 o 
  -1  -2   2        5.37       12.91     15.06 o 
   0  -2   2    10064.51    10539.05    127.97 o 
   1  -2   2      339.11      300.46     23.04 o 
   2  -2   2    12481.13    11872.33    171.47 o 
   3  -2   2       79.72      133.83     40.99 o 
   4  -2   2     3838.74     4182.16    130.48 o 
   5  -2   2     3239.50     3315.62    138.01 o 
   6  -2   2      173.21      136.34     55.20 o 
   7  -2   2     4000.20     3974.16    119.26 o 
   8  -2   2     1646.72     1624.95     88.62 o 
   9  -2   2      423.60      480.85     64.99 o 
  10  -2   2      317.42      305.44     67.33 o 
  11  -2   2      232.43      206.60     92.84 o 
  12  -2   2       52.36      -29.28     66.08 o 
 -11  -1   2      132.98       59.39     86.15 o 
 -10  -1   2      887.08     1047.21    153.07 o 
  -9  -1   2      645.86      564.59    108.74 o 
  -8  -1   2       13.67       11.71     55.20 o 
  -7  -1   2      214.56      190.61     50.19 o 
  -6  -1   2     2295.44     2171.44     81.99 o 
  -5  -1   2     4252.93     4480.77    128.81 o 
  -4  -1   2     1373.59     1486.73     55.87 o 
  -3  -1   2     2383.38     2827.32     85.32 o 
  -2  -1   2        0.49       18.29     17.46 o 
  -1  -1   2      338.53      393.96     25.93 o 
   0  -1   2      302.62      485.97     27.60 o 
   1  -1   2    13247.99    13491.44    165.20 o 
   2  -1   2    11808.47    10628.55    153.90 o 
   3  -1   2     9616.65     8996.67    158.09 o 
   4  -1   2     6093.93     6308.38    149.72 o 
   5  -1   2    14562.02    16605.70    277.70 o 
   6  -1   2    18138.07    18349.89    224.62 o 
   7  -1   2     2795.72     2714.25    132.57 o 
   8  -1   2      326.89      320.26     56.89 o 
   9  -1   2      678.46      802.61     79.72 o 
  10  -1   2     3350.00     3078.07    187.36 o 
  11  -1   2      430.03      580.48    124.63 o 
 -11   0   2      609.67      570.45    117.10 o 
 -10   0   2     1048.65      879.93    126.30 o 
  -9   0   2     3193.52     3026.21    175.65 o 
  -8   0   2     2075.55     2147.31     95.26 o 
  -7   0   2     1356.24     1457.89     76.45 o 
  -6   0   2      652.38      636.77     56.10 o 
  -5   0   2     6077.55     6278.63    198.23 o 
  -4   0   2    47762.34    49505.11    324.51 o 
  -3   0   2     7451.07     7581.74     99.50 o 
  -2   0   2     4526.87     5082.17     93.68 o 
  -1   0   2     5768.71     6173.71     86.15 o 
   0   0   2     1892.68     1882.81     44.33 o 
   1   0   2     6616.33     6826.96    104.55 o 
   2   0   2     2637.69     2697.50     79.46 o 
   3   0   2    13444.33    13825.40    198.23 o 
   4   0   2       63.39       90.19     27.72 o 
   5   0   2     9923.95    10621.65    161.43 o 
   6   0   2      130.17      212.92     44.85 o 
   7   0   2     1624.49     1739.94     86.58 o 
   8   0   2       50.25        6.36     53.95 o 
   9   0   2      291.35      203.25     86.99 o 
  10   0   2        3.01      -10.04     63.57 o 
  11   0   2      325.86      217.47     97.86 o 
 -12   1   2       48.27      -35.97     67.75 o 
 -11   1   2        1.27       21.75     64.41 o 
 -10   1   2     1964.02     2050.93    163.94 o 
  -9   1   2     3816.98     3788.67    127.75 o 
  -8   1   2     1906.65     1937.41    153.90 o 
  -7   1   2      170.22      161.28     72.77 o 
  -6   1   2     1941.67     2067.68     78.96 o 
  -5   1   2    17417.22    20657.56    592.61 o 
  -4   1   2      138.37      291.73     35.16 o 
  -3   1   2     6364.58     6315.35    118.77 o 
  -2   1   2    18899.49    21242.05    222.49 o 
  -1   1   2     1311.00     1416.92     46.84 o 
   0   1   2        2.61       14.22     14.22 o 
   1   1   2    89238.81    91271.54    682.53 o 
   2   1   2    11238.94    11631.26     95.66 o 
   3   1   2     5043.53     5637.53    163.10 o 
   4   1   2     3309.17     3381.38    206.60 o 
   5   1   2    12764.55    11999.01    168.41 o 
   6   1   2     9979.38     9904.60    169.30 o 
   7   1   2      272.08      184.02     71.10 o 
   8   1   2      188.14      155.58     86.15 o 
   9   1   2      423.72      513.57    109.57 o 
  10   1   2     1061.15     1177.70    158.09 o 
 -12   2   2      495.01      613.11    114.59 o 
 -11   2   2      209.91      128.81     75.28 o 
 -10   2   2      165.56      145.87     52.55 o 
  -9   2   2     2480.89     2759.20    111.02 o 
  -8   2   2    11780.37    11715.23    305.72 o 
  -7   2   2     2276.19     2050.68    118.36 o 
  -6   2   2      974.97      985.21     59.92 o 
  -5   2   2     5664.29     5916.57    220.40 o 
  -4   2   2    22528.23    26852.00    327.88 o 
  -3   2   2    20315.73    20194.83    249.26 o 
  -2   2   2      198.77      192.17     61.06 o 
  -1   2   2     6582.01     7446.76    112.08 o 
   0   2   2    10082.07    10165.42    282.71 o 
   1   2   2    19912.47    19706.62    149.22 o 
   2   2   2       21.55       13.39     16.64 o 
   3   2   2     3683.15     3425.16    132.99 o 
   4   2   2      455.62      623.33     50.04 o 
   5   2   2      854.74      784.70     59.28 o 
   6   2   2       59.77       49.35     57.71 o 
   7   2   2        8.36       15.06     63.57 o 
   8   2   2        0.74      -53.53     53.53 o 
   9   2   2      147.14      198.23     88.66 o 
  10   2   2      200.19      101.21     88.66 o 
 -12   3   2       86.45       45.17     78.62 o 
 -11   3   2       16.48      -29.31     39.58 o 
 -10   3   2      311.04      224.06    116.68 o 
  -9   3   2     7725.18     7417.72    168.20 o 
  -8   3   2     3429.45     3422.67    111.78 o 
  -7   3   2     3196.88     3212.80    200.74 o 
  -6   3   2     3917.40     4093.16    102.84 o 
  -5   3   2     9827.56    10102.43    212.45 o 
  -4   3   2       35.40       43.49     40.99 o 
  -3   3   2     3534.43     2863.40    551.63 o 
  -2   3   2     3519.77     3806.82    189.03 o 
  -1   3   2     1828.66     1734.77     49.43 o 
   0   3   2        6.09       26.36     15.38 o 
   1   3   2    13050.06    14810.66    312.83 o 
   2   3   2     8618.09     8402.25     98.34 o 
   3   3   2      310.58      322.76     32.91 o 
   4   3   2     1053.17      990.17     53.99 o 
   5   3   2     1533.59     1676.21    122.96 o 
   6   3   2     1427.25     1731.42    138.85 o 
   7   3   2      497.23      560.41    106.23 o 
   8   3   2       99.39      -30.95     71.93 o 
   9   3   2       57.71       68.59     84.48 o 
  10   3   2       28.82      -69.42     86.99 o 
 -13   4   2      172.10      157.25     84.48 o 
 -12   4   2     1117.76     1168.92     93.40 o 
 -11   4   2      296.94      314.36     62.48 o 
 -10   4   2       19.64      -11.71     42.57 o 
  -9   4   2     1038.90     1066.00     78.64 o 
  -8   4   2     3621.27     3329.88    143.45 o 
  -7   4   2     3000.45     2810.41    144.70 o 
  -6   4   2     5416.86     5655.12    179.00 o 
  -5   4   2      340.86      450.84     66.91 o 
  -4   4   2    11956.43    13582.83    235.04 o 
  -3   4   2     2031.03     2040.98     65.45 o 
  -2   4   2      831.18      918.05     48.11 o 
  -1   4   2    14976.81    15743.93    166.25 o 
   0   4   2     1149.35     1626.43     88.81 o 
   1   4   2     1006.96     1008.52     38.50 o 
   2   4   2      340.70      317.11     29.01 o 
   3   4   2     3373.55     3829.19    153.07 o 
   4   4   2     2178.25     1929.65    125.46 o 
   5   4   2       28.59        9.20     59.39 o 
   6   4   2      173.37      198.23     78.62 o 
   7   4   2       52.98       -1.67     66.91 o 
   8   4   2       99.98      189.03    107.06 o 
   9   4   2        2.84       30.95     83.64 o 
 -13   5   2      501.58      560.90     95.77 o 
 -12   5   2        1.20      -22.00     62.31 o 
 -11   5   2        3.35      -36.91     36.91 o 
 -10   5   2      276.88      300.21     58.47 o 
  -9   5   2     1788.47     1720.41     97.44 o 
  -8   5   2     1369.47     1200.28    119.61 o 
  -7   5   2      148.98      244.24     69.42 o 
  -6   5   2       79.36       97.86     54.37 o 
  -5   5   2      686.41      774.54     89.50 o 
  -4   5   2      480.13      457.92     46.29 o 
  -3   5   2     1201.96     1214.57     64.85 o 
  -2   5   2     1970.23     1937.60     48.29 o 
  -1   5   2     1289.82     1098.90     67.78 o 
   0   5   2      330.50      378.35     27.94 o 
   1   5   2       17.46       41.22     16.73 o 
   2   5   2     4749.60     4755.12    157.25 o 
   3   5   2      823.35      815.52     96.19 o 
   4   5   2        5.06       74.44     69.42 o 
   5   5   2       25.13       14.22     71.10 o 
   6   5   2      180.19      110.41     75.28 o 
   7   5   2      182.16      255.11    103.72 o 
   8   5   2      266.64      336.25    105.39 o 
 -13   6   2      802.31      785.29     89.88 o 
 -12   6   2      600.82      575.20     98.70 o 
 -11   6   2        2.82       24.02     43.37 o 
 -10   6   2      438.61      410.22     70.26 o 
  -9   6   2     1376.77     1376.77    125.46 o 
  -8   6   2     3695.80     3428.54    173.14 o 
  -7   6   2      185.70      213.29     69.42 o 
  -6   6   2      449.56      308.64     70.26 o 
  -5   6   2     5492.65     5504.07    124.10 o 
  -4   6   2       37.11       70.07     23.21 o 
  -3   6   2        0.14       -8.15     20.48 o 
  -2   6   2      409.10      444.02     35.76 o 
  -1   6   2     5796.58     5716.11     83.08 o 
   0   6   2    16259.74    16274.99    180.12 o 
   1   6   2       34.30       24.71     35.28 o 
   2   6   2      249.60      190.71     60.22 o 
   3   6   2     2925.64     2780.30    151.39 o 
   4   6   2     4726.14     4530.12    197.40 o 
   5   6   2     1372.91     1442.85    138.85 o 
   6   6   2       12.02      -55.20     73.61 o 
   7   6   2      127.94       53.53     92.84 o 
   8   6   2      180.52      209.94    106.23 o 
 -13   7   2        7.91       -9.01     44.35 o 
 -12   7   2        5.24       12.79     58.97 o 
 -11   7   2       90.32       86.49     44.94 o 
 -10   7   2      153.76      202.42     83.64 o 
  -9   7   2       14.39       -1.67     56.88 o 
  -8   7   2      151.06      194.89     70.26 o 
  -7   7   2       92.25       49.35     58.55 o 
  -6   7   2     2243.90     1940.52    122.12 o 
  -5   7   2       88.43      162.75     76.95 o 
  -4   7   2      146.34      265.83     34.30 o 
  -3   7   2     1584.94     1603.33     57.20 o 
  -2   7   2     4861.87     4526.63     80.89 o 
  -1   7   2     2051.51     2043.84     56.55 o 
   0   7   2        0.60      -19.09     19.53 o 
   1   7   2      269.42      347.29     56.89 o 
   2   7   2     4094.77     3572.40    163.10 o 
   3   7   2     6630.81     6233.93    222.49 o 
   4   7   2        1.60      -13.38     56.04 o 
   5   7   2      909.26      914.22    132.99 o 
   6   7   2       54.03      -31.78     75.28 o 
   7   7   2      104.53      117.94     92.01 o 
 -13   8   2      650.13      777.63     92.92 o 
 -12   8   2     1255.90     1070.80    127.97 o 
 -11   8   2     1277.42     1346.66    134.67 o 
 -10   8   2        3.41      -46.00     51.86 o 
  -9   8   2       77.80       87.83     63.57 o 
  -8   8   2      274.05      211.62     71.93 o 
  -7   8   2      715.30      618.96    101.21 o 
  -6   8   2      157.57      182.91     50.21 o 
  -5   8   2     3473.38     3454.56    123.37 o 
  -4   8   2     2406.64     2325.52     67.27 o 
  -3   8   2        4.26      -25.10     25.10 o 
  -2   8   2      956.39      983.84     50.28 o 
  -1   8   2     8935.30     9041.88    119.30 o 
   0   8   2     7462.71     7715.28    247.17 o 
   1   8   2      216.17      273.14     59.42 o 
   2   8   2      262.70      154.31     57.06 o 
   3   8   2     2105.92     2147.96    149.72 o 
   4   8   2     2770.04     2550.28    162.27 o 
   5   8   2      345.37      233.36     93.68 o 
   6   8   2        5.34       10.87     68.59 o 
 -13   9   2       44.30       13.38     66.91 o 
 -12   9   2      324.47      433.27    105.39 o 
 -11   9   2      313.33      171.47     75.28 o 
 -10   9   2      783.73      654.93    112.92 o 
  -9   9   2      124.23      162.27     78.62 o 
  -8   9   2      465.70      414.87     94.52 o 
  -7   9   2       13.07        0.84     51.86 o 
  -6   9   2     2902.14     3089.11    118.27 o 
  -5   9   2     4539.88     4383.35    122.92 o 
  -4   9   2        8.28      -24.11     28.42 o 
  -3   9   2      148.20      154.75     34.57 o 
  -2   9   2     5366.36     5545.53    139.19 o 
  -1   9   2     1968.46     2046.37     97.58 o 
   0   9   2       19.09      -15.99     40.01 o 
   1   9   2       21.26       -5.82     43.32 o 
   2   9   2     2617.67     2610.15    119.44 o 
   3   9   2      682.71      692.01     87.64 o 
   4   9   2       19.26       -8.36     64.41 o 
   5   9   2       55.77       -2.51     74.44 o 
 -12  10   2     1012.43      979.46    143.03 o 
 -11  10   2     1259.66     1105.76    135.50 o 
 -10  10   2      245.47      223.33     80.30 o 
  -9  10   2      647.86      609.76    112.92 o 
  -8  10   2      916.75     1092.38    124.63 o 
  -7  10   2     2514.12     2609.71    115.76 o 
  -6  10   2       15.94      -23.34     45.91 o 
  -5  10   2     2678.43     2670.41    106.89 o 
  -4  10   2     3719.71     4127.81    173.14 o 
  -3  10   2        2.67       52.70     63.57 o 
  -2  10   2      384.68      563.21     70.08 o 
  -1  10   2     1832.28     1810.57    101.21 o 
   0  10   2     3712.11     3897.27    142.60 o 
   1  10   2      542.60      569.64     75.91 o 
   2  10   2        9.91      -29.75     48.51 o 
   3  10   2       76.11      120.77     55.59 o 
   4  10   2      278.31      279.74     73.16 o 
 -12  11   2      170.24      215.80     97.03 o 
 -11  11   2        4.16       12.55     60.22 o 
 -10  11   2      541.77      451.67    101.21 o 
  -9  11   2        9.12      -64.41     64.41 o 
  -8  11   2      577.64      482.62     97.86 o 
  -7  11   2       59.75       41.03     49.66 o 
  -6  11   2     1064.43     1205.10     87.65 o 
  -5  11   2      464.39      431.91     61.89 o 
  -4  11   2      212.25      191.54     81.13 o 
  -3  11   2      296.51      367.19     95.35 o 
  -2  11   2      604.04      616.45    112.08 o 
  -1  11   2      706.12      770.35    132.99 o 
   0  11   2       82.13       -7.53     68.59 o 
   1  11   2        0.03      129.65     97.03 o 
   2  11   2      140.81      151.77     64.44 o 
   3  11   2      157.35       45.65     65.89 o 
 -12  12   2      446.83      285.22    103.72 o 
 -11  12   2      758.12      696.75    121.28 o 
 -10  12   2       19.38      -28.44     59.39 o 
  -9  12   2      601.34      675.00    118.77 o 
  -8  12   2        5.96      -15.60     48.46 o 
  -7  12   2      335.85      346.48     70.26 o 
  -6  12   2      278.33      203.64     60.29 o 
  -5  12   2     4414.36     4258.28    216.64 o 
  -4  12   2     1801.92     1690.43    149.72 o 
  -3  12   2      165.81      126.30     76.95 o 
  -2  12   2      114.36      106.23     77.79 o 
  -1  12   2      626.82      597.21    122.12 o 
   0  12   2      785.20      920.91    156.41 o 
   1  12   2      296.17      209.94     95.35 o 
   2  12   2       26.68       -0.84     81.13 o 
 -11  13   2       24.96      -19.24     63.57 o 
 -10  13   2      272.70      191.54     90.33 o 
  -9  13   2        1.39      -67.75     69.42 o 
  -8  13   2       15.14      -10.89     51.15 o 
  -7  13   2       18.35        2.04     51.53 o 
  -6  13   2       66.73       39.31     84.48 o 
  -5  13   2       81.28       77.79     86.99 o 
  -4  13   2       22.59       35.97     75.28 o 
  -3  13   2       27.39      -30.11     75.28 o 
  -2  13   2      236.24       88.66     85.32 o 
  -1  13   2      106.62       47.68     84.48 o 
   0  13   2        3.34        0.00     81.97 o 
 -10  14   2       79.00      125.46     92.01 o 
  -9  14   2      374.30      484.29    112.08 o 
  -8  14   2      227.60      199.91    108.74 o 
  -7  14   2       62.65        3.35     80.30 o 
  -6  14   2      127.49      114.59     92.01 o 
  -5  14   2      919.80     1099.91    164.78 o 
  -4  14   2     1691.42     1841.83    171.47 o 
  -3  14   2      764.47     1079.83    163.94 o 
  -2  14   2      108.47      148.05     97.86 o 
  -7  15   2       19.47      -15.89     94.52 o 
  -6  15   2       47.18       42.66     91.17 o 
  -5  15   2      396.54      410.69    128.81 o 
   1 -14   3     1086.59     1247.96    173.98 o 
   2 -14   3      213.34      260.97    104.55 o 
   3 -14   3       66.29       44.33     71.10 o 
   4 -14   3      648.14      724.35    131.32 o 
   5 -14   3     1862.06     2019.15    170.63 o 
   6 -14   3      243.81      233.36     98.70 o 
   7 -14   3        8.52      -37.64     78.62 o 
   8 -14   3       64.99      -63.57     70.26 o 
   9 -14   3      871.52     1053.91    149.72 o 
  -1 -13   3      642.22      621.41     93.43 o 
   0 -13   3     1262.81     1353.23    109.71 o 
   1 -13   3      186.25      153.90     63.21 o 
   2 -13   3       20.70      -45.69     51.36 o 
   3 -13   3      254.73      254.97     95.77 o 
   4 -13   3     2519.80     2755.77    124.69 o 
   5 -13   3      285.17      241.73     91.17 o 
   6 -13   3       29.45       48.51     80.30 o 
   7 -13   3       85.12       43.72     64.82 o 
   8 -13   3      247.97      383.92     98.70 o 
   9 -13   3      120.41      118.77     81.13 o 
  10 -13   3       79.87        8.36     75.28 o 
  -3 -12   3      355.92      385.18     79.86 o 
  -2 -12   3       57.86       10.85     57.36 o 
  -1 -12   3        4.98       19.15     52.38 o 
   0 -12   3      444.10      316.45     69.40 o 
   1 -12   3     1736.59     1979.25    114.43 o 
   2 -12   3     1056.23     1273.65     94.91 o 
   3 -12   3      349.58      337.41     79.04 o 
   4 -12   3     2080.68     2160.61    110.60 o 
   5 -12   3     1229.35     1118.82     67.13 o 
   6 -12   3      256.51      270.45     49.26 o 
   7 -12   3       38.05       32.62     71.93 o 
   8 -12   3      151.21       -1.67     63.57 o 
   9 -12   3      312.50      301.12     97.86 o 
  10 -12   3      153.18      126.30     84.48 o 
  11 -12   3       52.39       38.48     76.95 o 
  -4 -11   3      608.17      563.69     91.37 o 
  -3 -11   3       33.51       64.23     56.46 o 
  -2 -11   3        0.64      -20.46     49.85 o 
  -1 -11   3     1242.47     1351.13    102.32 o 
   0 -11   3     2736.78     2795.30    290.24 o 
   1 -11   3     1888.99     2073.18    108.83 o 
   2 -11   3       13.75        3.19     45.13 o 
   3 -11   3       25.23       -7.19     46.03 o 
   4 -11   3     1490.21     1493.11     72.11 o 
   5 -11   3     4491.47     4542.19    110.48 o 
   6 -11   3      619.93      649.65     59.82 o 
   7 -11   3       13.12      -26.77     63.57 o 
   8 -11   3      115.22       51.02     85.32 o 
   9 -11   3      152.30      117.94     80.30 o 
  10 -11   3       36.51       87.83     71.93 o 
  11 -11   3      532.68      700.93    139.68 o 
  12 -11   3      250.48       66.91     73.61 o 
  -5 -10   3      157.18      102.88     81.13 o 
  -4 -10   3       13.56       -6.69     76.12 o 
  -3 -10   3      612.04      637.17     85.07 o 
  -2 -10   3       55.02       96.51     54.06 o 
  -1 -10   3      674.24      560.38     75.70 o 
   0 -10   3     1831.19     1720.13    100.83 o 
   1 -10   3     1894.78     1906.90     99.44 o 
   2 -10   3     1237.30     1446.59     89.16 o 
   3 -10   3       43.16       46.99     35.25 o 
   4 -10   3      109.21       88.09     37.28 o 
   5 -10   3      932.32      936.72     61.75 o 
   6 -10   3     1919.69     2166.30    138.85 o 
   7 -10   3        0.96      -30.95     65.24 o 
   8 -10   3     1153.64     1162.64    122.12 o 
   9 -10   3      647.63      519.42    104.55 o 
  10 -10   3       55.86       35.97     75.28 o 
  11 -10   3       15.92      130.48     73.61 o 
  12 -10   3      370.95      268.49     94.52 o 
  -6  -9   3       10.44       -4.18     76.12 o 
  -5  -9   3      119.64      209.94     92.84 o 
  -4  -9   3      371.32      439.13    111.25 o 
  -3  -9   3       19.87      -20.91     56.88 o 
  -2  -9   3       51.48       -4.34     45.70 o 
  -1  -9   3      378.33      326.40     67.64 o 
   0  -9   3     2325.39     2332.63    168.54 o 
   1  -9   3     1343.75     1178.16     78.88 o 
   2  -9   3       38.00        9.69     28.99 o 
   3  -9   3        8.72        9.65     29.62 o 
   4  -9   3      269.99      260.13     49.64 o 
   5  -9   3     2537.50     2697.85    105.56 o 
   6  -9   3       17.37      -54.37     60.22 o 
   7  -9   3     2734.70     2594.61    153.07 o 
   8  -9   3     1631.60     1564.97    138.01 o 
   9  -9   3       33.35       42.66     74.44 o 
  10  -9   3        2.65      -35.13     63.57 o 
  12  -9   3      640.73      623.98    124.63 o 
  -7  -8   3      191.88       75.28     90.33 o 
  -6  -8   3       23.69       35.13     74.44 o 
  -5  -8   3       53.65       30.11     70.26 o 
  -4  -8   3      247.62      356.32     96.19 o 
  -3  -8   3     1364.75     1436.99    127.14 o 
  -2  -8   3     4622.72     4638.86    198.23 o 
  -1  -8   3      634.43      589.32     71.64 o 
   0  -8   3      435.46      379.81     59.77 o 
   1  -8   3     6182.02     6285.58    101.22 o 
   2  -8   3    13808.17    14135.08    156.98 o 
   3  -8   3     1771.31     1992.37     66.27 o 
   4  -8   3      205.58      337.65     41.09 o 
   5  -8   3     2196.23     2139.25     73.04 o 
   6  -8   3     2539.40     2266.73    137.17 o 
   7  -8   3       13.62      -35.13     62.73 o 
   8  -8   3     1620.09     1386.81    127.14 o 
   9  -8   3      534.83      547.03    106.23 o 
  10  -8   3      222.72      196.56     82.81 o 
  11  -8   3       44.31       51.02     77.79 o 
  12  -8   3      763.06      818.03    135.50 o 
  -8  -7   3      199.39      173.14     92.01 o 
  -7  -7   3       10.68      -71.10     71.10 o 
  -6  -7   3        1.02      -19.24     77.79 o 
  -5  -7   3      324.42      452.51    100.37 o 
  -4  -7   3     1781.82     1606.79    134.67 o 
  -3  -7   3     1290.03     1480.49    128.81 o 
  -2  -7   3     1197.55     1107.44    109.57 o 
  -1  -7   3        5.24      -26.69     33.97 o 
   0  -7   3     2530.84     2470.31     59.49 o 
   1  -7   3    12895.97    13238.00    138.61 o 
   2  -7   3      479.66      650.66     48.08 o 
   3  -7   3     4216.03     4153.80     94.45 o 
   4  -7   3       66.80       91.03     29.54 o 
   5  -7   3     1048.22     1092.38    102.88 o 
   6  -7   3      154.50      152.23     67.75 o 
   7  -7   3     3511.75     2614.69    149.72 o 
   8  -7   3     1566.62     1677.05    141.36 o 
   9  -7   3        0.12      -15.06     54.37 o 
  10  -7   3      330.38      173.98     81.97 o 
  11  -7   3     1551.27     1457.07    153.07 o 
  12  -7   3     1062.87     1122.48    103.19 o 
  -8  -6   3       40.30       15.89     86.99 o 
  -7  -6   3      928.32      951.02    135.50 o 
  -6  -6   3      458.23      436.62    102.88 o 
  -5  -6   3       83.13       41.82     64.41 o 
  -4  -6   3      163.78      170.63     70.26 o 
  -3  -6   3    13377.94    12603.37    296.10 o 
  -2  -6   3    15867.91    15126.05    304.46 o 
  -1  -6   3     4820.63     4763.48    173.98 o 
   0  -6   3      152.11       99.76     24.62 o 
   1  -6   3     6448.34     6279.82     89.40 o 
   2  -6   3    15332.66    14972.71    139.07 o 
   3  -6   3     4038.38     4135.87     78.17 o 
   4  -6   3     1496.46     1686.22    194.05 o 
   5  -6   3       39.46        0.00     47.68 o 
   6  -6   3     4347.66     4348.61    168.96 o 
   7  -6   3      120.93       98.70     72.77 o 
   8  -6   3     1764.69     1563.29    132.99 o 
   9  -6   3      865.03      991.17    129.65 o 
  10  -6   3       39.30       92.84     75.28 o 
  11  -6   3        0.42      -41.39     41.39 o 
  12  -6   3      299.36      260.63     92.43 o 
  -9  -5   3        6.93      -23.42     76.95 o 
  -8  -5   3      356.53      462.55    113.75 o 
  -7  -5   3      128.62      141.36     74.44 o 
  -6  -5   3      112.29      174.81     75.28 o 
  -5  -5   3      152.98      107.06     66.91 o 
  -4  -5   3     4545.78     4301.77    180.67 o 
  -3  -5   3     3091.41     2884.86    140.52 o 
  -2  -5   3        3.78      -28.44     46.00 o 
  -1  -5   3      806.16      662.11     34.02 o 
   0  -5   3     6744.22     6845.52    107.61 o 
   1  -5   3     7930.82     7917.28     90.67 o 
   2  -5   3      116.67      137.15     25.68 o 
   3  -5   3     4786.22     4598.90     75.86 o 
   4  -5   3     1028.70      899.17     80.30 o 
   5  -5   3     1590.99      880.76     85.32 o 
   6  -5   3       94.84       95.35     58.55 o 
   7  -5   3      816.32      761.99     99.54 o 
   8  -5   3     3376.85     3171.75    163.10 o 
   9  -5   3      700.54      829.74    117.94 o 
  10  -5   3       87.02       51.86     68.59 o 
  11  -5   3      182.25      140.47     57.22 o 
  12  -5   3      286.54      304.44     73.62 o 
 -10  -4   3       21.27      -72.77     81.97 o 
  -9  -4   3     1134.88     1301.49    162.27 o 
  -8  -4   3      121.12       89.50     87.83 o 
  -7  -4   3     1203.67     1330.76    140.52 o 
  -6  -4   3     4173.44     3668.59    194.89 o 
  -5  -4   3        5.58      -10.87     50.19 o 
  -4  -4   3      337.81      399.81     71.93 o 
  -3  -4   3    13204.17    12263.95    119.41 o 
  -2  -4   3    12033.57    12308.68    121.78 o 
  -1  -4   3      981.39      940.34     36.09 o 
   0  -4   3     2981.76     3099.63     43.81 o 
   1  -4   3    12243.21    12405.13    339.10 o 
   2  -4   3     4221.58     3926.40    101.69 o 
   3  -4   3      965.47     1282.95     55.60 o 
   4  -4   3      205.08      139.68     48.51 o 
   5  -4   3      348.85      556.23     78.62 o 
   6  -4   3      441.02      531.97     89.50 o 
   7  -4   3      359.17      397.31     81.13 o 
   8  -4   3     1409.64     1117.47    112.08 o 
   9  -4   3     1834.09     1640.24    135.50 o 
  10  -4   3      870.41      866.20     85.45 o 
  11  -4   3        0.16      -34.33     48.23 o 
  12  -4   3        1.23      -30.38     47.98 o 
 -10  -3   3      158.08      109.57     81.13 o 
  -9  -3   3       49.26      -33.46     73.61 o 
  -8  -3   3      975.12     1101.58    140.52 o 
  -7  -3   3     1106.78      690.06    107.06 o 
  -6  -3   3     1115.88     1239.59    122.12 o 
  -5  -3   3       62.59       39.31     51.02 o 
  -4  -3   3     3094.69     3052.16     71.76 o 
  -3  -3   3     5401.62     4996.44     77.99 o 
  -2  -3   3      271.46      250.85     25.70 o 
  -1  -3   3      888.31      862.50     92.43 o 
   0  -3   3     7149.46     7560.07     93.23 o 
   1  -3   3      490.72      451.29     28.97 o 
   2  -3   3     5996.81     6224.06    304.46 o 
   3  -3   3      897.83      619.80     66.91 o 
   4  -3   3     4532.56     4812.83    143.03 o 
   5  -3   3       80.69       25.93     43.49 o 
   6  -3   3     1140.19     1178.53    112.08 o 
   7  -3   3      213.80      296.10     80.30 o 
   8  -3   3      209.21      228.35     75.28 o 
   9  -3   3      522.70      556.51     70.91 o 
  10  -3   3       15.03      -39.66     39.66 o 
  11  -3   3        4.27      -38.18     38.18 o 
  12  -3   3      258.08      225.84     88.66 o 
 -11  -2   3       64.18       14.22     92.84 o 
 -10  -2   3       46.02      -17.57     78.62 o 
  -9  -2   3      594.44      579.65    126.30 o 
  -8  -2   3       45.38      -17.57     65.24 o 
  -7  -2   3      909.60      915.89    117.10 o 
  -6  -2   3     2325.14     2343.07     86.38 o 
  -5  -2   3     3448.75     3473.14     90.87 o 
  -4  -2   3      274.82      216.06     31.07 o 
  -3  -2   3      349.21      239.80     33.04 o 
  -2  -2   3     6767.10     5926.36     91.17 o 
  -1  -2   3     1683.58     1508.66     41.00 o 
   0  -2   3      875.37      923.25     38.57 o 
   1  -2   3     1778.79     2033.31     79.27 o 
   2  -2   3       31.13       13.14     24.23 o 
   3  -2   3     1157.05     1368.40     81.97 o 
   4  -2   3     4759.19     4504.19    138.01 o 
   5  -2   3     6681.29     6629.57    182.34 o 
   6  -2   3     3406.74     3634.30    154.74 o 
   7  -2   3      398.50      381.43     86.15 o 
   8  -2   3     2360.27     2377.99    138.85 o 
   9  -2   3     4778.67     4840.80    153.15 o 
  10  -2   3     2374.20     2393.34    118.18 o 
  11  -2   3       14.13       15.89     65.24 o 
 -11  -1   3      168.79      106.23     82.81 o 
 -10  -1   3     1423.26     1417.75    146.38 o 
  -9  -1   3      306.11      339.59     93.68 o 
  -8  -1   3        9.51      -47.68     47.68 o 
  -7  -1   3        1.81        5.96     35.72 o 
  -6  -1   3     1506.19     1361.37    133.83 o 
  -5  -1   3     5110.19     4949.13    105.51 o 
  -4  -1   3      802.97     1143.84     54.40 o 
  -3  -1   3      139.26      165.16     29.68 o 
  -2  -1   3       65.70      183.78     22.91 o 
  -1  -1   3    18946.60    18402.36    189.03 o 
   0  -1   3     4508.02     4237.37     81.13 o 
   1  -1   3     1613.03     2039.22     71.10 o 
   2  -1   3     1019.27     1036.40     44.31 o 
   3  -1   3      772.33      660.78     68.59 o 
   4  -1   3     4247.67     4415.53    131.32 o 
   5  -1   3     6216.35     6047.41    168.12 o 
   6  -1   3      233.30      293.42     49.17 o 
   7  -1   3       17.84       12.55     51.86 o 
   8  -1   3     2222.63     2344.74    240.89 o 
   9  -1   3      643.84      798.93     84.90 o 
  10  -1   3       57.21       31.78     71.10 o 
  11  -1   3       96.88       78.62     77.79 o 
 -10   0   3      384.02      486.80    104.55 o 
  -9   0   3      733.34      690.06    108.74 o 
  -8   0   3       73.73       65.81     41.98 o 
  -7   0   3     1929.97     1716.86     80.25 o 
  -6   0   3     7863.71     7835.72    166.87 o 
  -5   0   3     6516.48     7322.43    208.27 o 
  -4   0   3     3099.22     3267.39     78.76 o 
  -3   0   3     1304.28     1900.46     56.48 o 
  -2   0   3    32774.88    38198.21    336.25 o 
  -1   0   3    12150.16    13476.60    157.25 o 
   0   0   3      758.40      747.77     37.64 o 
   1   0   3     7431.18     8163.58    131.32 o 
   2   0   3      567.22      626.57     40.36 o 
   3   0   3     6628.32     6957.45    144.70 o 
   4   0   3     3235.65     3432.11    100.79 o 
   5   0   3    23267.13    23332.29    322.03 o 
   6   0   3    10256.34     9809.55    171.47 o 
   7   0   3       20.81       -6.63     38.74 o 
   8   0   3     1105.82     1045.01    125.88 o 
   9   0   3     4969.47     5209.30    234.20 o 
  10   0   3     2066.92     1917.10    169.80 o 
  11   0   3      201.16      315.34    110.41 o 
 -12   1   3       23.29      -14.22     67.75 o 
 -11   1   3       61.57       89.50     78.62 o 
 -10   1   3      143.54      208.27     87.83 o 
  -9   1   3     1871.76     1827.21     95.15 o 
  -8   1   3     2172.12     2060.27    113.75 o 
  -7   1   3       62.50       88.22     39.15 o 
  -6   1   3     1880.29     1693.35    118.36 o 
  -5   1   3    10675.41    11087.97    281.88 o 
  -4   1   3    12199.83    13523.68    265.99 o 
  -3   1   3      353.17      429.38     34.66 o 
  -2   1   3     4585.32     4793.60    101.21 o 
  -1   1   3    10147.57     8310.80    122.96 o 
   0   1   3     8282.77     7379.85    111.25 o 
   1   1   3     1944.21     2013.29     69.42 o 
   2   1   3     9645.02    10082.59    128.20 o 
   3   1   3     4696.79     5113.59     93.92 o 
   4   1   3     8483.83     8685.89    134.27 o 
   5   1   3     1240.89     1315.67     70.54 o 
   6   1   3       66.67       47.38     36.61 o 
   7   1   3      514.08      600.56     98.70 o 
   8   1   3      766.16      823.89    122.96 o 
   9   1   3      679.97      815.52    130.48 o 
  10   1   3       20.33      -66.91     66.91 o 
 -12   2   3       31.74      -18.40     60.22 o 
 -11   2   3      362.21      239.22     85.32 o 
 -10   2   3     2577.50     2430.46    112.50 o 
  -9   2   3     2608.72     2723.16    108.47 o 
  -8   2   3     1685.36     1651.08     87.38 o 
  -7   2   3     4090.18     4076.29    109.97 o 
  -6   2   3    26746.21    28247.56    393.12 o 
  -5   2   3    26418.69    29053.50    620.63 o 
  -4   2   3     2010.56     2486.61     64.54 o 
  -3   2   3     2724.06     2839.69    100.37 o 
  -2   2   3     1245.78     1223.85     51.02 o 
  -1   2   3    56815.14    60199.09    334.97 o 
   0   2   3     1557.62     1493.96     56.04 o 
   1   2   3    26471.84    23167.79    622.72 o 
   2   2   3      462.79      474.55     48.17 o 
   3   2   3     1617.95     1786.50     60.09 o 
   4   2   3     7439.01     7554.17    123.96 o 
   5   2   3    13195.32    13959.23    239.22 o 
   6   2   3     1388.28     1518.13    125.46 o 
   7   2   3      620.60      569.61    105.39 o 
   8   2   3      145.59      276.02     94.52 o 
   9   2   3     1263.33     1334.11    146.38 o 
  10   2   3      856.14      786.25    151.39 o 
 -12   3   3       60.47       48.09     50.82 o 
 -11   3   3       18.68      -18.34     42.04 o 
 -10   3   3      902.59      896.25     76.55 o 
  -9   3   3     1018.23     1093.82     81.28 o 
  -8   3   3      453.97      423.50     56.04 o 
  -7   3   3       21.97       29.69     50.19 o 
  -6   3   3       86.39       75.50     32.34 o 
  -5   3   3    16741.32    17298.27    280.20 o 
  -4   3   3    27277.28    26432.95    327.05 o 
  -3   3   3     5830.44     6514.80    104.39 o 
  -2   3   3     8564.59     8912.94    178.58 o 
  -1   3   3    11384.57    11124.55    289.41 o 
   0   3   3    35036.20    31903.51    269.97 o 
   1   3   3     2818.35     3043.30     61.07 o 
   2   3   3       25.00        4.61     15.68 o 
   3   3   3      482.09      575.53     45.02 o 
   4   3   3     4616.20     4181.73    128.39 o 
   5   3   3      931.95     1007.90    106.23 o 
   6   3   3       35.79       -9.20     65.24 o 
   7   3   3       29.83       75.28     66.91 o 
   8   3   3      667.16      756.14    134.67 o 
   9   3   3      488.57      457.53    119.61 o 
 -13   4   3       88.92       25.93     70.26 o 
 -12   4   3      177.42      167.96     57.28 o 
 -11   4   3      923.31      791.65    158.50 o 
 -10   4   3     4837.84     4496.61    141.54 o 
  -9   4   3     2502.08     2369.86    107.06 o 
  -8   4   3       93.70       96.01     38.32 o 
  -7   4   3     5734.44     5221.32    275.19 o 
  -6   4   3    28291.88    28399.40    405.67 o 
  -5   4   3    22413.09    24204.69    344.61 o 
  -4   4   3     4742.52     4356.54    634.02 o 
  -3   4   3     1186.44     1100.33     52.88 o 
  -2   4   3     2073.69     2038.84     62.76 o 
  -1   4   3     2756.78     2750.38     62.45 o 
   0   4   3      213.62      225.29     23.39 o 
   1   4   3     1988.38     1508.73     46.35 o 
   2   4   3     3648.27     3691.40     78.22 o 
   3   4   3      649.88      590.52     78.62 o 
   4   4   3     2508.67     2454.09    139.68 o 
   5   4   3     3652.70     3384.21    173.98 o 
   6   4   3     3635.12     3973.06    200.74 o 
   7   4   3      138.62      194.05     98.70 o 
   8   4   3       30.59      -65.24     73.61 o 
   9   4   3      115.94      -81.13     81.13 o 
 -13   5   3      482.49      460.24     75.74 o 
 -12   5   3       23.04       37.02     60.64 o 
 -11   5   3      366.18      312.00     58.83 o 
 -10   5   3        2.47       -7.87     56.46 o 
  -9   5   3     1977.84     1934.94     92.65 o 
  -8   5   3     1052.45     1208.50    143.45 o 
  -7   5   3       13.64        7.53     57.71 o 
  -6   5   3       41.33       10.87     46.00 o 
  -5   5   3     9488.30     8901.32    212.45 o 
  -4   5   3     3419.19     3349.59     91.03 o 
  -3   5   3     4761.85     4769.39     68.64 o 
  -2   5   3      640.20      718.63     34.90 o 
  -1   5   3      634.79      635.02     35.13 o 
   0   5   3     6234.55     5588.87    717.47 o 
   1   5   3      460.52      496.90    117.10 o 
   2   5   3      546.28      568.77     72.77 o 
   3   5   3      189.29      178.16     61.06 o 
   4   5   3        6.47       -7.53     52.70 o 
   5   5   3      645.57      838.94    119.61 o 
   6   5   3       30.15      -10.04     61.90 o 
   7   5   3       97.52        9.20     76.12 o 
   8   5   3       17.86       39.31     92.84 o 
 -13   6   3       35.16       -6.44     47.28 o 
 -12   6   3      123.91      114.76     56.18 o 
 -11   6   3      215.42      197.16     56.46 o 
 -10   6   3     3085.39     2945.14    158.50 o 
  -9   6   3     2225.70     2235.07     96.16 o 
  -8   6   3     1298.65     1172.68    113.75 o 
  -7   6   3     2163.62     2711.71    144.70 o 
  -6   6   3     2502.45     2422.31    127.97 o 
  -5   6   3     2145.57     2255.94    120.86 o 
  -4   6   3      154.97      132.31     36.74 o 
  -3   6   3     1235.30     1482.27     47.50 o 
  -2   6   3      434.05      470.09     34.63 o 
  -1   6   3      262.33      274.07     29.22 o 
   0   6   3      710.01      738.61     39.54 o 
   1   6   3     6988.26     6761.47    173.14 o 
   2   6   3     6452.74     5745.46    185.69 o 
   3   6   3     2442.08     2384.67    137.17 o 
   4   6   3      672.16      734.39    102.88 o 
   5   6   3     1273.59     1278.07    122.12 o 
   6   6   3     1096.36     1135.04    125.46 o 
   7   6   3      608.33      609.76    131.32 o 
 -13   7   3      663.82      675.42     85.80 o 
 -12   7   3      221.12      143.27     52.45 o 
 -11   7   3        7.71       -3.57     52.70 o 
 -10   7   3      122.62      163.80     50.26 o 
  -9   7   3     4333.52     3861.81    191.54 o 
  -8   7   3     1334.08     1475.47    124.63 o 
  -7   7   3      268.49      191.54     66.91 o 
  -6   7   3       39.53       78.52     49.99 o 
  -5   7   3      319.72      353.68     55.20 o 
  -4   7   3     3160.33     2926.07     75.65 o 
  -3   7   3      769.21      800.87     43.02 o 
  -2   7   3     2141.84     2190.82     60.62 o 
  -1   7   3      423.88      397.49     36.19 o 
   0   7   3     2758.38     2724.42    109.18 o 
   1   7   3     4546.14     4223.15    161.43 o 
   2   7   3      111.64      126.30     59.39 o 
   3   7   3     1415.29     1288.11    112.92 o 
   4   7   3      219.48      149.72     72.77 o 
   5   7   3       31.51       10.04     66.08 o 
   6   7   3       55.64      -70.26     70.26 o 
   7   7   3      255.68      519.42    126.30 o 
 -13   8   3      341.18      248.42     91.17 o 
 -12   8   3      191.77       82.81     68.59 o 
 -11   8   3        4.93       10.12     40.36 o 
 -10   8   3     1449.50     1503.07    138.85 o 
  -9   8   3     1306.52     1202.79    124.63 o 
  -8   8   3     1413.32     1301.49    124.63 o 
  -7   8   3       26.46       19.24     56.88 o 
  -6   8   3       78.14       47.25     45.58 o 
  -5   8   3      909.74     1006.15     75.02 o 
  -4   8   3      827.68      847.63     48.80 o 
  -3   8   3      454.16      494.05     41.09 o 
  -2   8   3     1971.45     1879.24     62.22 o 
  -1   8   3      139.34      110.97     44.51 o 
   0   8   3      301.44      306.47     55.28 o 
   1   8   3     2750.01     2855.30    279.37 o 
   2   8   3     6417.81     6083.31    163.94 o 
   3   8   3     1020.83      894.98    104.55 o 
   4   8   3        0.71       -8.36     61.90 o 
   5   8   3      579.85      826.40    133.83 o 
   6   8   3     1814.48     2076.86    182.34 o 
 -13   9   3      529.67      578.81    117.94 o 
 -12   9   3      724.43      564.59    111.25 o 
 -11   9   3      239.76      208.27     88.66 o 
 -10   9   3      367.55      379.74     99.54 o 
  -9   9   3      825.21      919.24    110.41 o 
  -8   9   3     2646.63     2394.71    151.39 o 
  -7   9   3      599.05      698.97     87.41 o 
  -6   9   3      227.04      263.38     57.61 o 
  -5   9   3       20.03       36.63     56.04 o 
  -4   9   3     1340.61     1306.20     80.77 o 
  -3   9   3     2145.35     2208.40     70.80 o 
  -2   9   3      605.56      658.52     67.39 o 
  -1   9   3      771.58      929.47     82.64 o 
   0   9   3      233.69      232.69    115.43 o 
   1   9   3      835.53      861.32     83.50 o 
   2   9   3       65.38      -13.50     44.62 o 
   3   9   3      337.41      355.42     68.13 o 
   4   9   3       36.65      -12.00     47.39 o 
   5   9   3      320.89      378.07    111.25 o 
 -12  10   3      488.86      284.39     91.17 o 
 -11  10   3        8.65      -20.91     67.75 o 
 -10  10   3      211.44      167.29     79.46 o 
  -9  10   3     3356.67     2971.85    181.51 o 
  -8  10   3     1298.08     1519.80    132.99 o 
  -7  10   3      474.14      467.21     71.77 o 
  -6  10   3       70.01       54.58     56.88 o 
  -5  10   3      717.53      820.31     76.93 o 
  -4  10   3       41.53        5.04     37.29 o 
  -3  10   3     2400.19     2480.86    166.45 o 
  -2  10   3     1850.87     1938.85    149.72 o 
  -1  10   3       40.87       71.93     71.93 o 
   0  10   3       13.04       29.46     47.48 o 
   1  10   3      860.04      950.27     92.43 o 
   2  10   3     1395.38     1258.96    110.83 o 
   3  10   3      322.59      272.02     70.45 o 
   4  10   3        2.24        5.79     57.38 o 
 -11  11   3      349.37      214.96     86.15 o 
 -10  11   3        5.31       31.78     68.59 o 
  -9  11   3       77.51      184.02     76.12 o 
  -8  11   3     2092.68     2130.39    160.60 o 
  -7  11   3      669.94      884.39     92.57 o 
  -6  11   3      320.47      360.48     64.66 o 
  -5  11   3      254.47      296.94     56.69 o 
  -4  11   3      438.39      360.50     95.35 o 
  -3  11   3      776.22      997.86    138.01 o 
  -2  11   3      122.05      141.36     89.50 o 
  -1  11   3     1371.82     1309.02    141.36 o 
   0  11   3       42.89        3.35     77.79 o 
   1  11   3      209.72      216.64     96.19 o 
   2  11   3        0.38      -56.88     56.88 o 
   3  11   3      189.10      130.48    100.37 o 
 -12  12   3      193.30      107.90     81.97 o 
 -11  12   3       12.10      -42.66     63.57 o 
 -10  12   3       74.44      -50.19     57.71 o 
  -9  12   3     1464.22     1769.06    153.07 o 
  -8  12   3      574.10      679.79    112.50 o 
  -7  12   3       71.89      119.97     58.20 o 
  -6  12   3      382.61      348.70     65.92 o 
  -5  12   3      224.24      276.86     97.03 o 
  -4  12   3      288.79      304.46     93.68 o 
  -3  12   3      402.37      294.42     92.84 o 
  -2  12   3      472.89      357.16    102.04 o 
  -1  12   3       65.08       68.59     85.32 o 
   0  12   3        1.33      -29.28     88.66 o 
   1  12   3      253.37      250.09    102.88 o 
   2  12   3      152.57       44.33     91.17 o 
 -11  13   3       10.68       11.71     71.93 o 
 -10  13   3      385.11      374.72    108.74 o 
  -9  13   3        0.26      -27.60     69.42 o 
  -8  13   3      376.97      499.24     84.80 o 
  -7  13   3       44.63      -10.36     49.51 o 
  -6  13   3      727.11      746.10    127.97 o 
  -5  13   3     1015.50      954.37    151.39 o 
  -4  13   3       14.55      -56.88     56.88 o 
  -3  13   3       73.48       52.70     91.17 o 
  -2  13   3      202.24       67.75     70.26 o 
  -1  13   3      828.35      717.66    137.17 o 
   0  13   3      301.67      400.65    136.34 o 
 -10  14   3      113.59       44.33     86.15 o 
  -9  14   3        3.21      -10.04     81.13 o 
  -8  14   3        2.06      -49.35     92.01 o 
  -7  14   3       27.46      -56.04     90.33 o 
  -6  14   3      154.81      239.22    112.08 o 
  -5  14   3      246.10      146.38    102.88 o 
  -4  14   3      258.98      152.23     87.83 o 
  -3  14   3      140.46      -58.55     85.32 o 
  -2  14   3      295.92      386.43    111.25 o 
  -7  15   3       52.91      -31.78     81.97 o 
  -6  15   3       15.69      -77.79     77.79 o 
  -5  15   3      465.26      429.09    135.50 o 
   1 -14   4      200.28      277.54     72.53 o 
   2 -14   4      104.73       61.41     68.59 o 
   3 -14   4     1442.57     1351.68    137.17 o 
   8 -14   4     1570.86     1565.80    157.25 o 
   9 -14   4       12.65      -61.90     76.12 o 
  -1 -13   4       89.38       28.81     87.83 o 
   0 -13   4       83.68       18.96     56.46 o 
   1 -13   4       72.80       41.23     53.23 o 
   2 -13   4      337.80      419.19     77.42 o 
   3 -13   4       42.46       33.41     54.17 o 
   4 -13   4     1133.17     1173.53    101.60 o 
   5 -13   4       62.17      -21.88     66.91 o 
   6 -13   4      541.31      483.89    139.27 o 
   7 -13   4      152.90       77.79     78.62 o 
   8 -13   4      184.41      209.11     86.99 o 
   9 -13   4      279.75       76.95     88.66 o 
  10 -13   4       51.03      -66.08     66.08 o 
  -3 -12   4      193.17      148.65     73.08 o 
  -2 -12   4        2.26      -17.07     54.66 o 
  -1 -12   4      520.17      452.33    123.79 o 
   0 -12   4        3.22      -55.62     55.62 o 
   1 -12   4        0.14      -26.02     48.79 o 
   2 -12   4      499.10      610.26     83.43 o 
   3 -12   4     3072.85     3470.76    135.19 o 
   4 -12   4     1419.64     1577.09     94.95 o 
   5 -12   4       50.71       12.32     36.02 o 
   6 -12   4      273.66      268.04     50.04 o 
   7 -12   4     1135.50     1197.77    128.81 o 
   8 -12   4     2464.06     2532.72    175.65 o 
   9 -12   4      633.29      807.99    132.99 o 
  10 -12   4        2.60       -0.84     67.75 o 
  11 -12   4       84.52        9.20     71.93 o 
  -4 -11   4        7.66        1.56     51.14 o 
  -3 -11   4       86.64      105.10     63.12 o 
  -2 -11   4      714.72      761.32     90.96 o 
  -1 -11   4       28.51       -2.12     46.54 o 
   0 -11   4      556.98      433.47     84.90 o 
   1 -11   4      224.48      209.42     57.88 o 
   2 -11   4       45.30       49.50     44.98 o 
   3 -11   4       66.94       45.31     47.98 o 
   4 -11   4       15.35      -15.90     33.29 o 
   5 -11   4       36.61       27.09     48.23 o 
   6 -11   4       19.78       -7.72     35.17 o 
   7 -11   4      116.43       48.51     79.46 o 
   8 -11   4       83.89      -38.48     66.91 o 
   9 -11   4      311.54      295.26     95.35 o 
  10 -11   4        0.12      -66.08     66.08 o 
  11 -11   4      202.72      215.80     88.66 o 
  -5 -10   4       41.12      104.55     88.66 o 
  -4 -10   4      546.20      722.68    132.99 o 
  -3 -10   4      612.73      516.03     79.47 o 
  -2 -10   4      194.08      127.19     66.50 o 
  -1 -10   4     2523.99     2468.59    149.30 o 
   0 -10   4     1064.28     1013.15     83.37 o 
   1 -10   4       51.00        8.83     86.99 o 
   2 -10   4       11.10       -5.06     43.70 o 
   3 -10   4     1053.89     1245.20     64.63 o 
   4 -10   4     3402.15     3612.80     96.01 o 
   5 -10   4     1105.75     1237.55     86.66 o 
   6 -10   4       22.20       38.48     62.73 o 
   7 -10   4      460.32      553.72    106.23 o 
   8 -10   4     1070.79     1214.50    126.30 o 
   9 -10   4      720.85      859.02    130.48 o 
  10 -10   4       35.94       58.55     71.10 o 
  11 -10   4      279.51      357.16    110.41 o 
  12 -10   4       27.10       22.58     72.77 o 
  -6  -9   4      543.88      586.34    123.79 o 
  -5  -9   4        0.67       20.07     74.44 o 
  -4  -9   4       18.71      -32.62     59.39 o 
  -3  -9   4        0.70       63.57     71.93 o 
  -2  -9   4        0.86       32.01     63.99 o 
  -1  -9   4       10.00       -2.47     46.12 o 
   0  -9   4      729.72      727.30     78.68 o 
   1  -9   4      562.50      646.53     68.22 o 
   2  -9   4     1330.78     1362.92     62.70 o 
   3  -9   4      270.85      306.05     42.75 o 
   4  -9   4      409.27      416.13     45.63 o 
   5  -9   4      886.84      998.45     60.75 o 
   6  -9   4      519.63      471.75     90.33 o 
   7  -9   4       91.86      179.00     73.61 o 
   8  -9   4      265.33      233.36     83.64 o 
   9  -9   4      120.18       27.60     71.10 o 
  10  -9   4      124.50      107.06     74.44 o 
  11  -9   4     1121.93     1087.36    150.56 o 
  12  -9   4      552.36      398.98    104.55 o 
  -7  -8   4      213.23      205.76    103.72 o 
  -6  -8   4        3.89      -62.73     62.73 o 
  -5  -8   4      145.31       97.03     83.64 o 
  -4  -8   4       23.33      -53.53     53.53 o 
  -3  -8   4      222.85      293.59     84.48 o 
  -2  -8   4      144.34      153.07     73.61 o 
  -1  -8   4     1814.34     1889.77     93.12 o 
   0  -8   4     7052.26     6425.01    150.32 o 
   1  -8   4     1302.87     1251.57     55.78 o 
   2  -8   4      156.75      206.99     42.68 o 
   3  -8   4     1274.12     1335.01     59.23 o 
   4  -8   4     7422.89     6886.94    114.18 o 
   5  -8   4     4242.58     3936.44    114.42 o 
   6  -8   4      304.01      218.31     76.12 o 
   7  -8   4     1046.71     1193.59    125.46 o 
   8  -8   4       18.42       41.82     65.24 o 
   9  -8   4      226.19      249.26     87.83 o 
  10  -8   4      989.78     1166.82    138.85 o 
  12  -8   4      282.70      296.10    112.08 o 
  -8  -7   4       12.19      -72.77     72.77 o 
  -7  -7   4       15.18       61.06     87.83 o 
  -6  -7   4        1.87       42.66     65.24 o 
  -5  -7   4        3.90       20.91     62.73 o 
  -4  -7   4       86.39       81.13     68.59 o 
  -3  -7   4     2387.03     2561.99    156.41 o 
  -2  -7   4     2635.10     2704.19    152.23 o 
  -1  -7   4      119.02       46.90     45.30 o 
   0  -7   4     3102.23     3126.36     77.53 o 
   1  -7   4    13462.22    13001.15    136.68 o 
   2  -7   4     3539.43     3278.27     73.84 o 
   3  -7   4      828.86      876.05     47.67 o 
   4  -7   4     1502.21     1565.29     60.24 o 
   5  -7   4    10051.57    10150.11    254.28 o 
   6  -7   4     3267.63     3144.15    158.09 o 
   7  -7   4       16.14       20.91     64.41 o 
   8  -7   4       16.32       -1.67     65.24 o 
   9  -7   4      847.88      982.81    135.50 o 
  10  -7   4      959.11     1032.16    142.19 o 
  11  -7   4      102.51      105.39     88.66 o 
  12  -7   4       92.04       62.89     56.74 o 
  -8  -6   4       14.27      -38.48     70.26 o 
  -7  -6   4       32.07      -18.40     73.61 o 
  -6  -6   4       15.22       32.62     61.06 o 
  -5  -6   4     1990.21     2268.41    158.09 o 
  -4  -6   4     5291.95     4985.98    202.42 o 
  -3  -6   4      118.77      165.61     68.59 o 
  -2  -6   4       48.34       18.40     46.84 o 
  -1  -6   4     9857.11    10182.62    117.25 o 
   0  -6   4    18631.75    17817.80    298.46 o 
   1  -6   4     2680.57     2280.05     58.39 o 
   2  -6   4      171.10      222.57     29.12 o 
   3  -6   4     4205.60     4003.12    101.72 o 
   4  -6   4    22289.18    22261.62    237.16 o 
   5  -6   4     3316.06     3271.29    148.89 o 
   6  -6   4      773.69      940.15    107.90 o 
   7  -6   4     1138.50     1075.65    111.25 o 
   8  -6   4       13.30       72.77     83.64 o 
   9  -6   4      185.85      255.95     83.64 o 
  10  -6   4     1058.09      980.30    131.32 o 
  11  -6   4     1029.33     1009.57    144.70 o 
  12  -6   4      413.77      467.80     82.21 o 
  -9  -5   4      976.47     1017.94    150.56 o 
  -8  -5   4       12.74      -60.22     60.22 o 
  -7  -5   4      333.37      180.67     80.30 o 
  -6  -5   4      573.07      755.30    115.43 o 
  -5  -5   4     1713.41     1426.95    126.30 o 
  -4  -5   4     2381.60     2186.44    135.50 o 
  -3  -5   4     8869.25     8084.12    221.65 o 
  -2  -5   4     4566.41     4096.71    173.56 o 
  -1  -5   4      357.47      320.76     30.65 o 
   0  -5   4     4897.72     4836.27     72.24 o 
   1  -5   4    33752.36    35114.89    802.65 o 
   2  -5   4     8569.95     8758.65     98.30 o 
   3  -5   4       66.88       20.16     27.78 o 
   4  -5   4     3671.20     2933.37    124.63 o 
   5  -5   4    13754.24    17519.92    313.66 o 
   6  -5   4     2302.90     1959.76    126.30 o 
   7  -5   4        1.15       -5.86     67.75 o 
   8  -5   4        2.28       20.07     61.90 o 
   9  -5   4        5.29        6.69     59.39 o 
  10  -5   4      329.61      343.77     93.68 o 
  11  -5   4       40.74       53.15     50.18 o 
  12  -5   4       86.03       77.25     58.67 o 
 -10  -4   4       47.84        1.67     81.13 o 
  -9  -4   4      264.36      186.52     97.03 o 
  -8  -4   4      233.32      280.20     86.99 o 
  -7  -4   4       74.14       29.28     60.22 o 
  -6  -4   4      225.55      247.58     78.62 o 
  -5  -4   4     5762.57     5405.86    200.74 o 
  -4  -4   4    12385.96    11298.53    266.82 o 
  -3  -4   4     3604.10     3524.26    174.81 o 
  -2  -4   4      483.95      491.82     34.31 o 
  -1  -4   4     7203.19     6743.80    306.55 o 
   0  -4   4    53365.72    52921.72    572.62 o 
   1  -4   4    29534.90    28465.78    178.69 o 
   2  -4   4     1662.71     1832.35     88.24 o 
   3  -4   4       25.02       -6.69     23.51 o 
   4  -4   4    12407.27    12339.89    233.36 o 
   5  -4   4    10027.24    10327.44    235.04 o 
   6  -4   4      331.26      465.89     87.83 o 
   7  -4   4      313.60      309.48     81.13 o 
   8  -4   4      506.28      566.27    108.74 o 
   9  -4   4       10.06      -35.97     67.75 o 
  10  -4   4       64.31       59.98     99.12 o 
  11  -4   4     1094.40      956.12     97.15 o 
  12  -4   4      666.11      718.35     90.03 o 
 -10  -3   4     2302.02     2305.21    191.54 o 
  -9  -3   4     1994.22     2122.87    166.45 o 
  -8  -3   4      199.83       86.99     78.62 o 
  -7  -3   4       40.88       41.82     68.59 o 
  -6  -3   4      325.57      274.35     73.61 o 
  -5  -3   4     1048.51     1074.67     72.35 o 
  -4  -3   4     2261.71     2590.86    220.40 o 
  -3  -3   4     6857.16     7037.86     98.79 o 
  -2  -3   4     1291.37     1154.97     93.26 o 
  -1  -3   4     1080.88     1037.47     56.46 o 
   0  -3   4     4136.31     4100.81     78.83 o 
   1  -3   4    14318.47    14344.00    117.46 o 
   2  -3   4    12389.12    11484.84    220.95 o 
   3  -3   4     3200.80     3958.84    127.14 o 
   4  -3   4      380.98      470.08     67.75 o 
   5  -3   4     2914.98     2853.07    128.81 o 
   6  -3   4     1117.64     1165.99    101.21 o 
   7  -3   4       91.57      166.45     76.95 o 
   8  -3   4      307.00      267.66     77.79 o 
   9  -3   4        8.86       -5.47     41.97 o 
  10  -3   4      174.05      133.36     75.70 o 
  11  -3   4      120.17       93.23     53.78 o 
  12  -3   4       61.99      -16.73     65.24 o 
 -11  -2   4      411.26      356.32    108.74 o 
 -10  -2   4      136.86       10.04     73.61 o 
  -9  -2   4      212.64      219.98     95.35 o 
  -8  -2   4      263.13      378.07     97.03 o 
  -7  -2   4       67.88      129.65     65.24 o 
  -6  -2   4        9.01      -25.57     32.55 o 
  -5  -2   4     8221.57     8569.32    399.82 o 
  -4  -2   4     7841.67     7978.74    187.78 o 
  -3  -2   4     3141.10     2718.79     81.55 o 
  -2  -2   4      628.77      860.96     40.06 o 
  -1  -2   4     3040.06     2986.85    241.31 o 
   0  -2   4   127368.21   138820.25    943.50 o 
   1  -2   4    16288.28    16150.47    353.39 o 
   2  -2   4     4537.34     5088.51    109.99 o 
   3  -2   4     1727.84     1724.72     90.33 o 
   5  -2   4     4792.19     4953.35    168.12 o 
   6  -2   4      369.73      354.65     71.93 o 
   7  -2   4      817.27      948.51    113.75 o 
   8  -2   4     1475.02     1461.27     94.95 o 
   9  -2   4       77.97       88.41     52.32 o 
  10  -2   4        0.75      -40.41     43.16 o 
  11  -2   4      504.28      489.31    111.25 o 
 -11  -1   4      129.18      214.96    110.41 o 
 -10  -1   4     1247.09     1313.20    159.76 o 
  -9  -1   4     1062.42     1180.21    134.67 o 
  -8  -1   4       18.36      -51.86     51.86 o 
  -7  -1   4     1599.38     1736.68     86.19 o 
  -6  -1   4        8.49        5.51     56.04 o 
  -5  -1   4      623.13      766.64     52.00 o 
  -4  -1   4     2402.11     2828.31     76.55 o 
  -3  -1   4     5933.02     6007.05    280.62 o 
  -2  -1   4    11187.31    10470.44    110.04 o 
  -1  -1   4      653.45      505.21     40.99 o 
   0  -1   4     6023.89     6023.99    112.08 o 
   1  -1   4      533.90      490.15     59.39 o 
   2  -1   4       34.93       89.45     28.37 o 
   3  -1   4       61.28       33.16     28.64 o 
   4  -1   4       83.66       80.30     48.51 o 
   5  -1   4      789.95      768.68     81.97 o 
   6  -1   4      134.02      107.06     41.40 o 
   7  -1   4       31.59       37.58     77.37 o 
   8  -1   4     1655.48     1895.99    100.03 o 
   9  -1   4     1081.04     1048.40     86.93 o 
  10  -1   4      137.37       66.91     66.91 o 
  11  -1   4        6.05      -20.07     65.24 o 
 -12   0   4        5.00      -82.81     82.81 o 
 -11   0   4      303.25      265.15    102.04 o 
 -10   0   4      294.51      239.22     83.64 o 
  -9   0   4      299.02      250.09     81.13 o 
  -8   0   4      183.86      223.69     49.64 o 
  -7   0   4      240.98      312.53     51.84 o 
  -6   0   4      739.46      809.41     57.16 o 
  -5   0   4     1031.92     1104.75     57.99 o 
  -4   0   4     6431.33     6546.43    452.51 o 
  -3   0   4     1184.56     1000.25     45.83 o 
  -2   0   4     5865.59     6404.57    118.77 o 
  -1   0   4     2520.69     2306.05     68.59 o 
   0   0   4      424.00      439.13     40.15 o 
   1   0   4    68644.29    71629.59    552.05 o 
   2   0   4      992.42      924.17     40.98 o 
   3   0   4    13458.25    13570.57    302.37 o 
   4   0   4     6924.82     7066.18    172.31 o 
   5   0   4      377.92      415.94     50.44 o 
   6   0   4       12.73       19.57     38.32 o 
   7   0   4     6594.44     6604.64    153.74 o 
   8   0   4     1498.37     1455.39    133.83 o 
   9   0   4      687.77      740.24    126.30 o 
  10   0   4       29.63      121.28     76.95 o 
  11   0   4      632.34      736.06    145.54 o 
 -12   1   4        2.49       45.17     76.95 o 
 -11   1   4       16.32      -61.06     61.06 o 
 -10   1   4       28.73      -43.49     53.53 o 
  -9   1   4        3.45      -35.12     35.12 o 
  -8   1   4      337.78      386.21     74.02 o 
  -7   1   4     4403.73     4452.71    156.41 o 
  -6   1   4    14790.77    15011.12    194.88 o 
  -5   1   4     6684.69     7416.29    123.90 o 
  -4   1   4       51.08       69.08     25.32 o 
  -3   1   4       41.14       40.99     35.13 o 
  -1   1   4    17109.19    15691.48    188.20 o 
   0   1   4     2889.38     2730.12     80.30 o 
   1   1   4    23784.71    23341.49    255.11 o 
   2   1   4    17636.19    19943.30    201.58 o 
   3   1   4        2.56        6.40     20.24 o 
   4   1   4     5157.44     5335.60    112.23 o 
   5   1   4       99.08       84.62     38.06 o 
   6   1   4     4506.30     4500.19    134.25 o 
   7   1   4        0.18       40.15     59.39 o 
   8   1   4     1387.76     1085.69    124.63 o 
   9   1   4     1445.12     1262.18    147.21 o 
  10   1   4        0.59       30.11     93.68 o 
 -12   2   4      161.56      210.78     93.68 o 
 -11   2   4       26.68       35.11     43.99 o 
 -10   2   4       43.09       30.04     58.97 o 
  -9   2   4      346.57      306.12     55.11 o 
  -8   2   4     2404.85     2461.44     98.44 o 
  -7   2   4     1343.47     1281.00     69.17 o 
  -6   2   4     1260.90     1137.21     63.15 o 
  -5   2   4     1208.28     1262.96     58.58 o 
  -4   2   4    14150.60    14638.98    149.89 o 
  -3   2   4     8917.82     8764.14    165.61 o 
  -2   2   4      948.15      904.11    107.06 o 
  -1   2   4      541.92      555.14     38.74 o 
   0   2   4     2520.29     2371.26    158.92 o 
   1   2   4     6118.89     6325.19     88.57 o 
   2   2   4      242.09      273.18     33.57 o 
   3   2   4     1705.83     1642.62     48.80 o 
   4   2   4      866.25      915.91     81.55 o 
   5   2   4       94.02       59.39     51.86 o 
   6   2   4        1.18      -64.41     64.41 o 
   7   2   4     1529.07     1620.17    144.70 o 
   8   2   4     2280.80     2520.17    187.36 o 
   9   2   4      299.53      255.11     98.70 o 
  10   2   4       89.95       86.15    102.88 o 
 -12   3   4      525.52      380.16     68.16 o 
 -11   3   4      240.22      309.39    138.85 o 
 -10   3   4      584.96      643.53     86.15 o 
  -9   3   4      388.47      492.88     80.72 o 
  -8   3   4        1.28       -8.04     36.37 o 
  -7   3   4     6767.59     6780.32    205.76 o 
  -6   3   4    21890.65    22892.04    501.44 o 
  -5   3   4     5787.61     6383.42    109.93 o 
  -4   3   4       29.53       41.34     22.08 o 
  -3   3   4    12675.45    11742.26    404.83 o 
  -2   3   4    12352.71    12107.08    319.10 o 
  -1   3   4     9616.42     8441.91    434.11 o 
   0   3   4     1222.23     1084.16     37.33 o 
   1   3   4      207.39      245.31     28.64 o 
   2   3   4     4882.93     4770.08    148.89 o 
   3   3   4        9.02       46.91     26.93 o 
   4   3   4     2530.36     2594.01     82.48 o 
   5   3   4     1857.24     1999.07    139.68 o 
   6   3   4        0.62      -54.37     54.37 o 
   7   3   4       21.93        9.20     66.91 o 
   8   3   4       72.84      -28.44     71.93 o 
   9   3   4      184.32       15.89     86.15 o 
 -13   4   4       18.33       -8.11     58.13 o 
 -12   4   4       49.01       66.08     47.74 o 
 -11   4   4      185.88       77.68     46.41 o 
 -10   4   4      123.08      101.55     46.99 o 
  -9   4   4        5.93        4.68     37.58 o 
  -8   4   4     2623.97     2757.51     99.80 o 
  -7   4   4     1271.94     1288.29     69.94 o 
  -6   4   4      103.91       66.36     41.82 o 
  -5   4   4      390.86      388.10     65.24 o 
  -4   4   4     4309.67     4278.51     98.09 o 
  -3   4   4    12027.90    12462.83    153.93 o 
  -2   4   4      861.08     1069.80     51.25 o 
  -1   4   4     4838.19     4793.35     66.03 o 
   0   4   4     4297.04     3786.07     62.19 o 
   1   4   4     2429.82     2194.00     58.88 o 
   2   4   4     3353.42     3583.30     60.51 o 
   3   4   4     1252.20     1447.87    107.90 o 
   4   4   4     2177.32     2243.31    141.36 o 
   5   4   4       22.48       33.46     59.39 o 
   6   4   4        5.30       28.44     63.57 o 
   7   4   4      118.21      223.33     98.70 o 
   8   4   4      284.37      420.73    122.96 o 
   9   4   4       93.35      163.94    105.39 o 
 -13   5   4      850.16      914.36    100.42 o 
 -12   5   4      167.24      128.17     51.63 o 
 -11   5   4      409.45      399.38    134.25 o 
 -10   5   4      401.14      436.46    102.46 o 
  -9   5   4      152.33      148.53     46.99 o 
  -8   5   4      123.57       90.34     38.33 o 
  -7   5   4     9225.54     8354.29    234.20 o 
  -6   5   4    13798.33    13991.85    282.71 o 
  -5   5   4     1436.35     1577.62     77.57 o 
  -4   5   4      146.79      218.91     55.20 o 
  -3   5   4     7022.92     7593.80    200.74 o 
  -2   5   4     7579.16     7734.83     88.68 o 
  -1   5   4      201.19      391.41     30.64 o 
   0   5   4     1325.94     1305.45     65.80 o 
   1   5   4      195.26      198.41     28.94 o 
   2   5   4        3.04       14.22     41.82 o 
   3   5   4       57.33        9.20     55.20 o 
   4   5   4     1743.60     1839.32    137.17 o 
   5   5   4     3230.13     3327.33    184.85 o 
   6   5   4      607.82      680.86    124.63 o 
   7   5   4       40.25      123.79     86.15 o 
   8   5   4      237.85      261.80    113.75 o 
 -13   6   4      144.66      187.44     60.92 o 
 -12   6   4       84.97      123.62     50.64 o 
 -11   6   4        0.18      -30.37     37.10 o 
 -10   6   4      221.14      226.24     55.24 o 
  -9   6   4      914.82      793.32     69.10 o 
  -8   6   4      802.63      929.28    112.08 o 
  -7   6   4      263.92      213.29     64.41 o 
  -6   6   4     1858.18     1851.86    117.94 o 
  -5   6   4     5311.42     5356.54    197.40 o 
  -4   6   4       13.29        6.39     31.95 o 
  -3   6   4     1807.87     1692.63     49.09 o 
  -2   6   4      178.86      155.92     25.87 o 
  -1   6   4     1179.19     1286.10     96.61 o 
   0   6   4     3221.33     2908.61    110.72 o 
   1   6   4     1448.75     1436.42     85.30 o 
   2   6   4        8.17        3.35     43.49 o 
   3   6   4        1.33       15.89     51.02 o 
   4   6   4      898.15      938.48    103.72 o 
   5   6   4      321.75      368.87     96.19 o 
   6   6   4       34.05       12.55     70.26 o 
   7   6   4        2.81       71.10     82.81 o 
 -13   7   4      387.30      327.88     99.54 o 
 -12   7   4        0.18      -14.89     45.24 o 
 -11   7   4      824.28      857.50     84.43 o 
 -10   7   4     2673.66     2264.12    100.03 o 
  -9   7   4       43.50       51.02     60.22 o 
  -8   7   4     1184.41     1170.17    114.59 o 
  -7   7   4     2712.68     2582.90    143.87 o 
  -6   7   4     4550.97     4497.94    130.48 o 
  -5   7   4     3442.87     3528.81    110.03 o 
  -4   7   4      418.54      440.46     36.22 o 
  -3   7   4      216.47      256.06     31.04 o 
  -2   7   4      521.80      546.14     44.54 o 
  -1   7   4     2912.22     2886.20     69.87 o 
   0   7   4      271.52      252.71     49.06 o 
   1   7   4     3062.28     3076.08    109.83 o 
   2   7   4     1536.86     1439.08     88.13 o 
   3   7   4     1809.60     1723.89    132.99 o 
   4   7   4     1470.99     1305.67    122.96 o 
   5   7   4     2184.85     2334.48    167.29 o 
   6   7   4     1808.81     1737.27    163.94 o 
 -13   8   4      534.35      452.51    110.41 o 
 -12   8   4       77.65       35.13     65.24 o 
 -11   8   4        2.44      -25.09     49.35 o 
 -10   8   4      816.62      697.58    109.57 o 
  -9   8   4      677.88      700.93    112.92 o 
  -8   8   4      315.08      276.02     78.62 o 
  -7   8   4      110.74       86.15     62.73 o 
  -6   8   4      641.03      637.81     67.99 o 
  -5   8   4     6804.61     6611.33    168.96 o 
  -4   8   4     1572.12     1363.26     86.15 o 
  -3   8   4       90.10      122.94     30.73 o 
  -2   8   4      454.51      463.66     40.80 o 
  -1   8   4     3551.29     3622.12    114.33 o 
   0   8   4     7145.05     7386.48    211.20 o 
   1   8   4     1923.52     1858.39     97.02 o 
   2   8   4       45.56       12.22     50.97 o 
   3   8   4       65.13       24.20     49.05 o 
   4   8   4     1503.76     1881.97    151.39 o 
   5   8   4     1512.29     1494.71    144.70 o 
   6   8   4       17.55      149.72     93.68 o 
 -13   9   4       88.82       62.73     81.97 o 
 -12   9   4      366.03      255.11     92.84 o 
 -11   9   4     1187.13     1207.81    133.83 o 
 -10   9   4     2533.20     2470.82    169.80 o 
  -8   9   4      939.84      997.86    118.77 o 
  -7   9   4      227.31      207.12     60.31 o 
  -6   9   4     5083.49     5526.74    150.57 o 
  -5   9   4     7250.21     7226.07    163.25 o 
  -4   9   4      969.66     1055.29     73.12 o 
  -3   9   4       43.10       54.90     54.79 o 
  -2   9   4     1668.44     1568.31    132.99 o 
  -1   9   4      864.97      872.38    145.96 o 
   0   9   4       66.75       63.48     69.42 o 
   1   9   4     2976.17     2857.23    125.05 o 
   2   9   4      623.74      601.63     76.21 o 
   3   9   4      132.91      135.66     52.85 o 
   4   9   4      293.72      314.82     71.64 o 
   5   9   4     1186.43     1085.69    150.56 o 
 -12  10   4       36.02       61.90     70.26 o 
 -11  10   4       69.34      155.58     81.13 o 
 -10  10   4      128.43      102.88     82.81 o 
  -9  10   4     1055.67     1167.66    135.50 o 
  -8  10   4      929.81      904.18    109.57 o 
  -7  10   4        6.64      -33.31     43.92 o 
  -6  10   4      357.59      536.21    118.77 o 
  -5  10   4      987.14     1148.20     81.30 o 
  -4  10   4     1990.39     1969.19     91.21 o 
  -3  10   4      150.72      175.65     83.64 o 
  -2  10   4      365.43      216.64     83.64 o 
  -1  10   4      175.46       71.10     72.77 o 
   0  10   4     2111.19     2151.30    174.81 o 
   1  10   4      593.71      559.57    122.12 o 
   2  10   4       57.61      -12.55     72.77 o 
   3  10   4      231.78       46.00     75.28 o 
   4  10   4      492.88      498.62     91.59 o 
 -12  11   4       33.42      -26.77     61.90 o 
 -11  11   4      303.43      185.69     79.46 o 
 -10  11   4     2869.28     2897.40    188.20 o 
  -9  11   4     3750.67     3962.18    208.27 o 
  -8  11   4      885.63     1001.60     93.48 o 
  -7  11   4      583.42      612.45     80.41 o 
  -6  11   4     1011.67     1060.26     94.52 o 
  -5  11   4     1506.78     1747.61     96.65 o 
  -4  11   4      236.25      207.44     81.13 o 
  -3  11   4      199.06      163.94     81.97 o 
  -2  11   4      187.20      146.38     91.17 o 
  -1  11   4      135.13      142.19     94.52 o 
   0  11   4      220.31      261.80    102.04 o 
   1  11   4     1312.85     1165.99    163.94 o 
   2  11   4      157.86       27.60     86.15 o 
   3  11   4       56.13       20.91     77.79 o 
 -12  12   4       46.99      -10.87     76.12 o 
 -11  12   4      117.23       97.03     80.30 o 
 -10  12   4      103.65       48.51     71.10 o 
  -9  12   4      725.72      636.53    117.94 o 
  -8  12   4      527.73      668.70     92.57 o 
  -7  12   4      181.25      162.13     60.27 o 
  -6  12   4      511.39      713.77     82.77 o 
  -5  12   4        2.00      -64.41     66.91 o 
  -4  12   4     1267.30     1268.87    143.03 o 
  -3  12   4        4.25       60.22     83.64 o 
  -2  12   4      161.04      136.34     77.79 o 
  -1  12   4       47.13      -48.51     61.90 o 
   0  12   4      246.31      263.48    104.55 o 
   1  12   4       34.41       49.35     84.48 o 
 -11  13   4      104.95      143.87     90.33 o 
 -10  13   4      944.90     1276.40    157.25 o 
  -9  13   4     1050.80     1187.73    147.21 o 
  -8  13   4        2.21       50.42     57.84 o 
  -7  13   4        3.23      -10.04     81.97 o 
  -6  13   4      649.18      589.69    126.30 o 
  -5  13   4      872.47      874.07    137.17 o 
  -4  13   4      146.72      -25.93     75.28 o 
  -3  13   4      520.22      397.31    116.26 o 
  -2  13   4       56.88       44.33     79.46 o 
  -1  13   4        9.44       40.99    100.37 o 
   0  13   4       94.54      133.83    107.90 o 
 -10  14   4        0.77      127.97     99.54 o 
  -9  14   4      240.45      255.95     98.70 o 
  -8  14   4       61.45       72.77    107.90 o 
  -7  14   4       35.23      -41.82     82.81 o 
  -6  14   4       47.32      110.41     89.50 o 
  -5  14   4       10.40      -47.68     71.10 o 
  -4  14   4       86.80        7.53     77.79 o 
  -3  14   4       45.74      -15.06     79.46 o 
  -2  14   4       74.17       56.04     82.81 o 
   1 -14   5      317.91      327.05    109.57 o 
   2 -14   5      214.62      350.47    115.43 o 
   3 -14   5       11.56      -36.80     71.10 o 
   4 -14   5       12.74      -63.57     63.57 o 
   8 -14   5        0.01       25.09     85.32 o 
   9 -14   5      289.99      199.91     93.68 o 
  -1 -13   5       63.54        6.13     57.64 o 
   0 -13   5      876.78     1008.41    107.67 o 
   1 -13   5       69.16       37.38     51.42 o 
   2 -13   5     1002.30     1119.45    100.20 o 
   3 -13   5      991.64     1130.02    152.23 o 
   4 -13   5        0.42       -3.35     64.41 o 
   5 -13   5        6.77       12.55     62.73 o 
   6 -13   5     1588.76     1667.88    138.85 o 
   7 -13   5     3290.23     3743.04    204.09 o 
   8 -13   5      939.15      859.85    136.34 o 
   9 -13   5      138.58      104.55     80.30 o 
  10 -13   5      442.79      298.61    102.88 o 
  -3 -12   5      624.76      678.32     94.87 o 
  -2 -12   5      165.53      181.51     66.12 o 
  -1 -12   5       43.40       12.44     48.23 o 
   0 -12   5      207.28      113.77     56.74 o 
   1 -12   5     1440.76     1510.82    120.03 o 
   2 -12   5     1110.46     1210.25     95.62 o 
   3 -12   5      247.52      322.82     64.46 o 
   4 -12   5      281.59      305.51     63.80 o 
   5 -12   5     1800.80     1803.80     82.53 o 
   6 -12   5     1250.01     1266.53     83.83 o 
   7 -12   5      180.23      110.41     83.64 o 
   8 -12   5       24.90       -8.36     66.91 o 
   9 -12   5      910.97      947.68    139.68 o 
  10 -12   5     1239.41     1172.68    154.74 o 
  11 -12   5      232.80      126.30     90.33 o 
  -4 -11   5     1728.05     1461.23    113.66 o 
  -3 -11   5      501.85      489.89     93.68 o 
  -2 -11   5        7.64       23.88     53.33 o 
  -1 -11   5      103.33       73.07     55.36 o 
   0 -11   5      699.37      825.22    111.66 o 
   1 -11   5      579.62      655.80     78.24 o 
   2 -11   5      350.69      458.66     69.08 o 
   3 -11   5      820.10      986.03     87.82 o 
   4 -11   5        2.58      -16.57     32.30 o 
   5 -11   5       54.20       23.32     34.91 o 
   6 -11   5     1010.33     1074.59     84.16 o 
   7 -11   5     4052.73     3868.50    195.73 o 
   8 -11   5     2510.33     2334.48    162.27 o 
   9 -11   5       88.72       88.66     87.83 o 
  10 -11   5        6.09      -11.71     86.15 o 
  11 -11   5      108.04       98.70     92.01 o 
  -5 -10   5      145.12       57.71     81.97 o 
  -4 -10   5       44.13      -11.71     75.28 o 
  -3 -10   5     1189.44     1299.82    143.87 o 
  -2 -10   5      195.22      124.62     57.98 o 
  -1 -10   5       91.72       69.14     48.13 o 
   0 -10   5        1.81       -6.35     44.00 o 
   1 -10   5      959.20     1027.49    102.88 o 
   2 -10   5      708.69      890.81     84.18 o 
   3 -10   5        4.02      -15.49     31.56 o 
   4 -10   5      345.94      366.35     49.82 o 
   5 -10   5     2433.68     2571.95     86.55 o 
   6 -10   5     3052.07     2878.17    170.63 o 
   7 -10   5     1049.47     1086.53    113.75 o 
   8 -10   5       17.83       40.99     81.13 o 
   9 -10   5      123.22       98.70     73.61 o 
  10 -10   5      743.47      772.86    135.50 o 
  11 -10   5      985.95     1111.62    153.90 o 
  12 -10   5        8.77       11.71     79.46 o 
  -6  -9   5       84.89      134.67     88.66 o 
  -5  -9   5      880.87      792.10    128.81 o 
  -4  -9   5     2791.24     2885.69    186.52 o 
  -3  -9   5      777.79      803.81    124.63 o 
  -2  -9   5      124.10      139.88     52.43 o 
  -1  -9   5      352.34      353.13     73.61 o 
   0  -9   5      547.16      711.96     74.52 o 
   1  -9   5       19.68      -37.78     37.78 o 
   2  -9   5      161.66      211.53     39.03 o 
   3  -9   5     4196.03     4369.52     96.88 o 
   4  -9   5     2074.71     2297.22     77.13 o 
   5  -9   5       51.09       44.61     41.80 o 
   6  -9   5      261.95      212.45     82.81 o 
   7  -9   5      411.73      485.13     97.86 o 
   8  -9   5     2328.04     2236.62    154.74 o 
   9  -9   5      302.65      226.67     87.83 o 
  10  -9   5      275.30      204.09     84.48 o 
  11  -9   5        3.93      -61.06     61.06 o 
  12  -9   5       95.37       13.38     67.75 o 
  -7  -8   5      103.19       72.77     87.83 o 
  -6  -8   5        7.04        5.86     71.10 o 
  -5  -8   5      143.38      101.21     72.77 o 
  -4  -8   5       59.15      127.97     72.77 o 
  -3  -8   5      447.47      424.07     95.35 o 
  -2  -8   5      722.74      813.01    112.08 o 
  -1  -8   5      212.28      259.83     69.84 o 
   0  -8   5      429.75      543.70     66.10 o 
   1  -8   5        1.99      -12.27     26.90 o 
   2  -8   5      682.62      729.70     50.66 o 
   3  -8   5      198.30      238.55     36.57 o 
   4  -8   5      343.45      413.54     44.72 o 
   5  -8   5       29.44       89.83     43.91 o 
   6  -8   5      727.10      840.61    116.26 o 
   7  -8   5      118.65      112.92     80.30 o 
   8  -8   5      349.52      351.30     94.52 o 
   9  -8   5      750.06      760.32    112.92 o 
  10  -8   5      377.41      301.12     97.86 o 
  11  -8   5      960.32     1154.28    161.43 o 
  12  -8   5       15.20      -39.31     72.77 o 
  -8  -7   5      368.80      341.26    115.43 o 
  -7  -7   5      319.36      378.07    107.90 o 
  -6  -7   5        1.24       23.42     69.42 o 
  -5  -7   5      222.56      190.71     78.62 o 
  -4  -7   5      547.08      479.28     97.03 o 
  -3  -7   5     3013.97     2810.41    156.41 o 
  -2  -7   5       54.08       99.54     64.41 o 
  -1  -7   5     8314.59     7917.81    101.79 o 
   0  -7   5      700.68      705.98     63.28 o 
   1  -7   5      124.27      209.10     31.76 o 
   2  -7   5     1377.75     1575.82     57.38 o 
   3  -7   5    16545.63    16471.29    161.69 o 
   4  -7   5     9714.68     9047.46    449.16 o 
   5  -7   5       15.27      -20.07     50.19 o 
   6  -7   5      297.33      344.61     80.30 o 
   7  -7   5     2054.01     2031.70    151.39 o 
   8  -7   5     3190.03     2958.46    176.49 o 
   9  -7   5      296.21      221.65     86.99 o 
  10  -7   5      568.23      670.82    131.32 o 
  11  -7   5       14.52      -18.40     71.10 o 
  12  -7   5       11.42       25.09     79.46 o 
  -8  -6   5       21.18      -68.59     68.59 o 
  -7  -6   5      408.87      341.26     97.86 o 
  -6  -6   5      336.18      335.41    106.23 o 
  -5  -6   5      517.60      404.00     87.83 o 
  -4  -6   5      579.46      805.48    114.59 o 
  -3  -6   5       49.54       57.71     57.71 o 
  -2  -6   5     3192.09     3015.68     64.91 o 
  -1  -6   5      159.05      138.59     30.33 o 
   0  -6   5      934.87      742.16     39.78 o 
   1  -6   5      651.75      568.26     38.89 o 
   2  -6   5     1867.71     2058.19     57.77 o 
   3  -6   5      642.96      614.62     42.32 o 
   4  -6   5     1906.07     2064.58    124.21 o 
   5  -6   5     1003.29      909.20    102.04 o 
   6  -6   5      961.10      632.34     89.50 o 
   7  -6   5      553.80      767.01    117.94 o 
   8  -6   5     1946.78     1580.02    135.50 o 
   9  -6   5      831.89     1203.63    149.72 o 
  10  -6   5      198.81      277.70    100.37 o 
  11  -6   5      287.33      418.22    116.26 o 
  12  -6   5       67.38       32.46     52.85 o 
  -9  -5   5      113.74      -42.66     74.44 o 
  -8  -5   5      707.67      898.33    132.99 o 
  -7  -5   5     2041.43     2098.61    168.12 o 
  -6  -5   5       30.10       13.38     61.90 o 
  -5  -5   5      734.97      704.28    106.23 o 
  -4  -5   5      327.84      346.28     75.28 o 
  -3  -5   5      928.31      842.29    100.37 o 
  -2  -5   5     1185.50      972.86     47.86 o 
  -1  -5   5    11528.37    10081.88    249.26 o 
   0  -5   5     6603.57     6273.64     70.86 o 
   1  -5   5      298.21      311.32     25.65 o 
   2  -5   5      323.49      316.69     30.09 o 
   3  -5   5     8645.31     8098.16    135.62 o 
   4  -5   5    31581.69    32642.63    424.07 o 
   5  -5   5     4872.05     4501.68    169.80 o 
   6  -5   5        8.47      -47.68     54.37 o 
   7  -5   5     2562.00     2388.85    145.54 o 
   8  -5   5      479.67      559.57    102.04 o 
   9  -5   5        3.73      -71.93     71.93 o 
  10  -5   5       34.92       71.10     76.12 o 
  11  -5   5       14.61       27.12     65.24 o 
  12  -5   5        4.66       11.53     52.92 o 
 -10  -4   5      649.24      885.78    150.56 o 
  -9  -4   5      577.06      522.77    116.26 o 
  -8  -4   5       55.62       14.22     77.79 o 
  -7  -4   5      813.79      945.17    126.30 o 
  -6  -4   5     2712.11     1936.34    138.85 o 
  -5  -4   5      390.07      552.88     90.33 o 
  -4  -4   5      298.50      346.28     77.79 o 
  -3  -4   5      221.93      253.35     38.89 o 
  -2  -4   5     4238.41     4285.88     95.35 o 
  -1  -4   5     4248.58     4497.71     85.72 o 
   0  -4   5    11451.43    11699.10    248.42 o 
   1  -4   5     9023.33    10097.54    119.90 o 
   2  -4   5     1755.66     1624.96     73.79 o 
   3  -4   5      964.70     1087.36     85.32 o 
   4  -4   5     2554.91     2382.16    120.45 o 
   5  -4   5     2747.26     2988.57    137.17 o 
   6  -4   5      139.84      161.43     65.24 o 
   7  -4   5      137.68      114.59     77.79 o 
   8  -4   5        7.93       -4.18     61.90 o 
   9  -4   5      253.12      430.76    107.06 o 
  10  -4   5       17.80       17.94     47.81 o 
  11  -4   5       58.69       28.14     50.70 o 
  12  -4   5       42.24      -21.89     53.58 o 
 -10  -3   5      112.21        0.84     92.01 o 
  -9  -3   5      249.72      162.27     87.83 o 
  -8  -3   5     1808.78     2103.63    164.78 o 
  -7  -3   5      793.20     1067.29    122.96 o 
  -6  -3   5       53.50       59.39     59.39 o 
  -5  -3   5     1205.89     1055.00     59.08 o 
  -4  -3   5      421.61      503.45     42.52 o 
  -3  -3   5     2056.17     1620.98    115.01 o 
  -2  -3   5     5106.96     5120.64    103.72 o 
  -1  -3   5    31045.83    30645.42    383.92 o 
   0  -3   5    38499.89    39006.69    438.29 o 
   1  -3   5     1777.88     1667.88     64.01 o 
   2  -3   5     3825.82     3965.16     70.82 o 
   3  -3   5    15718.07    14119.82    242.57 o 
   4  -3   5    11193.40    10127.53    219.15 o 
   5  -3   5     4155.06     3774.82    148.89 o 
   6  -3   5       62.94      -46.00     50.19 o 
   7  -3   5       66.02       94.52     67.75 o 
   8  -3   5     1030.48     1146.75    125.46 o 
   9  -3   5      181.06      126.66     89.92 o 
  10  -3   5      294.57      208.06     58.47 o 
  11  -3   5      722.84      688.86     88.42 o 
 -11  -2   5      621.81      506.04    122.96 o 
 -10  -2   5     1518.90     1397.68    148.05 o 
  -9  -2   5       14.38       13.38     69.42 o 
  -8  -2   5      177.44      163.10     71.93 o 
  -7  -2   5      109.85      127.97     69.42 o 
  -6  -2   5     3377.94     3386.37     99.28 o 
  -5  -2   5      307.81      326.41     66.50 o 
  -4  -2   5     3142.37     3113.90     77.74 o 
  -3  -2   5     1304.62     1580.38     55.20 o 
  -2  -2   5     1911.30     2220.88     98.70 o 
  -1  -2   5     1387.19     1694.68    122.96 o 
   0  -2   5     1835.95     1665.36     55.87 o 
   1  -2   5      198.98      273.67     42.24 o 
   2  -2   5     3380.44     3566.21     83.69 o 
   3  -2   5       70.38       37.42     31.74 o 
   4  -2   5     3011.35     3181.79    127.14 o 
   5  -2   5     5467.01     5698.62    179.83 o 
   6  -2   5      377.94      426.58     86.99 o 
   7  -2   5      828.08     1032.99    113.75 o 
   8  -2   5      524.16      487.29     68.58 o 
   9  -2   5      879.32      777.30    277.70 o 
  10  -2   5      269.27      198.23     89.50 o 
  11  -2   5        0.16      -22.58     61.90 o 
 -11  -1   5      650.94      638.20    126.30 o 
 -10  -1   5        7.10       34.29     64.41 o 
  -9  -1   5      110.23      190.71     86.15 o 
  -8  -1   5     1390.94     1585.88    148.05 o 
  -7  -1   5     1461.03     1454.37     81.52 o 
  -6  -1   5       80.86       67.20     40.15 o 
  -5  -1   5     7430.21     7956.98    272.26 o 
  -4  -1   5     5721.30     6389.01    107.92 o 
  -3  -1   5     1030.48     1227.71     70.26 o 
  -2  -1   5     1793.29     1465.88     52.14 o 
  -1  -1   5    15537.69    14426.86    544.94 o 
   0  -1   5     1421.30     1511.31     58.13 o 
   2  -1   5     2264.53     2454.93    109.57 o 
   3  -1   5     2128.83     2013.63     69.19 o 
   4  -1   5     9683.70     9632.36    212.45 o 
   5  -1   5     3383.77     3364.13    142.19 o 
   6  -1   5        6.90       83.64     62.73 o 
   7  -1   5     3020.12     2744.02    108.49 o 
   8  -1   5       16.37       -5.98     42.53 o 
   9  -1   5        0.08       70.26     71.93 o 
  10  -1   5      329.22      171.47     92.84 o 
  11  -1   5     1333.61     1450.37    158.92 o 
 -12   0   5       80.36       10.04     76.12 o 
 -11   0   5      899.22     1211.99    160.60 o 
 -10   0   5     1553.91     1420.26    143.87 o 
  -9   0   5       30.04       -3.35     58.55 o 
  -8   0   5      464.49      537.44     63.80 o 
  -7   0   5      111.08      135.35     42.29 o 
  -6   0   5      464.79      624.51     61.90 o 
  -5   0   5      704.76      672.88     52.01 o 
  -4   0   5     1208.08     1374.33     56.77 o 
  -3   0   5     5705.24     6258.94     92.92 o 
  -2   0   5     1023.76     1105.76     63.57 o 
  -1   0   5      489.00      483.46     51.02 o 
   0   0   5     9090.15     5439.32    118.77 o 
   1   0   5    35783.25    37851.09    375.56 o 
   2   0   5    21921.72    24455.62    300.28 o 
   3   0   5      163.95      167.18     37.22 o 
   4   0   5       37.38       38.48     45.17 o 
   5   0   5     2313.57     2425.08     91.21 o 
   6   0   5     4616.30     4234.03    144.70 o 
   7   0   5        8.91       33.23     42.14 o 
   8   0   5      365.61      267.66     88.66 o 
   9   0   5       80.44       65.24     81.97 o 
  10   0   5     1109.50     1188.57    163.94 o 
 -12   1   5       68.91      -54.37     54.37 o 
 -11   1   5      191.17       77.79     74.44 o 
 -10   1   5       10.72       24.05     45.17 o 
  -9   1   5     1211.62     1183.08     85.96 o 
  -8   1   5      197.46      245.92     54.17 o 
  -7   1   5      505.37      650.06     61.63 o 
  -6   1   5     3034.65     3181.31    272.26 o 
  -5   1   5     5699.31     5254.39    105.36 o 
  -4   1   5    20310.37    22000.96    350.05 o 
  -3   1   5      658.76      515.24     56.88 o 
  -2   1   5    10610.75    11673.26    170.63 o 
  -1   1   5    62697.96    63258.57    504.37 o 
   0   1   5   151417.75   142230.06    669.79 o 
   1   1   5    32556.12    33858.80    335.41 o 
   2   1   5      202.27      169.80     46.84 o 
   3   1   5      803.25      796.27     41.29 o 
   4   1   5     3935.61     3833.70    100.86 o 
   5   1   5     2908.11     3051.95    101.09 o 
   6   1   5      160.61      224.02     48.43 o 
   7   1   5     2218.97     2573.70    166.45 o 
   8   1   5      476.71      639.87    114.59 o 
   9   1   5        1.62      -29.28     64.41 o 
  10   1   5      528.13      564.59    128.81 o 
 -12   2   5      252.36      337.08    100.37 o 
 -11   2   5      161.18      199.17     60.52 o 
 -10   2   5     2026.56     1935.97    104.05 o 
  -9   2   5     1359.88     1418.26     88.10 o 
  -8   2   5      718.74      933.91     77.90 o 
  -7   2   5     3919.15     3969.61    181.09 o 
  -6   2   5      728.10      691.90     54.33 o 
  -5   2   5      126.22      172.05     33.73 o 
  -4   2   5      836.35      908.07     80.30 o 
  -3   2   5     6143.52     6239.24    189.03 o 
  -2   2   5     2862.58     2834.31    122.54 o 
  -1   2   5      248.74      201.66     28.91 o 
   0   2   5     8547.75     7722.03    151.81 o 
   1   2   5    17367.73    15989.57    153.77 o 
   2   2   5     4033.74     3835.56     83.29 o 
   3   2   5        2.93       30.27     22.18 o 
   4   2   5      188.39      190.82     41.68 o 
   5   2   5     2989.51     3197.55    102.90 o 
   6   2   5     2515.46     2645.64    158.09 o 
   7   2   5       14.48      -41.82     63.57 o 
   8   2   5        1.27       46.00     75.28 o 
   9   2   5      472.29      436.62    112.08 o 
 -13   3   5        0.23       82.81     76.12 o 
 -12   3   5        6.56      -12.88     47.61 o 
 -11   3   5      159.06       78.04     48.57 o 
 -10   3   5      381.12      324.44     61.21 o 
  -9   3   5     1032.05     1171.16     80.44 o 
  -8   3   5     3095.57     3238.77    179.83 o 
  -7   3   5       87.63      104.31     37.39 o 
  -6   3   5      550.26      597.91     50.24 o 
  -5   3   5    20814.88    23103.45    473.00 o 
  -4   3   5    20308.28    20821.32    299.44 o 
  -3   3   5    25360.14    26584.96    294.84 o 
  -2   3   5     3270.65     3402.22     94.52 o 
  -1   3   5     6543.67     6719.27    452.51 o 
   0   3   5    39219.33    38399.23    469.74 o 
   1   3   5     6989.05     7138.06    102.51 o 
   2   3   5        0.82        8.84     23.04 o 
   3   3   5        6.81       13.36     22.33 o 
   4   3   5     4740.13     5021.22    114.30 o 
   5   3   5     2167.64     2128.72    142.19 o 
   6   3   5      126.83      164.78     75.28 o 
   7   3   5      268.06      232.53     89.50 o 
   8   3   5      208.40      257.62     98.70 o 
   9   3   5       14.09        5.02     80.30 o 
 -13   4   5     1064.51     1124.61    102.89 o 
 -12   4   5       62.23       74.48     54.37 o 
 -11   4   5      202.12      154.84     55.62 o 
 -10   4   5     1612.27     1712.58     91.70 o 
  -9   4   5     4228.56     4531.57    133.82 o 
  -8   4   5      253.81      290.52     51.98 o 
  -7   4   5     7656.10     7638.96    144.70 o 
  -6   4   5     1861.32     2047.90    122.54 o 
  -5   4   5      374.52      447.57     48.09 o 
  -4   4   5       42.65       40.20     33.82 o 
  -3   4   5    12030.29    12384.97    244.66 o 
  -2   4   5     6410.80     6478.15    135.92 o 
  -1   4   5       62.73       86.32     28.53 o 
   0   4   5       52.55       49.59     20.21 o 
   1   4   5     5293.44     5041.39     90.15 o 
   2   4   5     1155.45     1162.82    110.41 o 
   3   4   5      683.97      691.73     85.32 o 
   4   4   5      284.84      195.73     66.08 o 
   5   4   5      294.82      244.24     80.30 o 
   6   4   5      339.19      427.42    107.90 o 
   7   4   5        6.48       25.93     71.93 o 
   8   4   5      100.25      167.29     89.50 o 
 -13   5   5       35.05       46.34     75.70 o 
 -12   5   5        0.22      -18.15     43.70 o 
 -11   5   5      294.54      300.86     65.66 o 
 -10   5   5      118.78      124.14     47.64 o 
  -9   5   5     1897.14     1932.67     94.05 o 
  -8   5   5     3782.05     3863.03    120.03 o 
  -7   5   5       24.71       16.79     29.68 o 
  -6   5   5       19.23      -14.22     40.99 o 
  -5   5   5     7401.39     7885.44    148.96 o 
  -4   5   5    28428.91    30376.93    280.08 o 
  -3   5   5     6751.44     7040.32    130.48 o 
  -2   5   5      930.69      780.70     50.21 o 
  -1   5   5      487.53      507.25     34.42 o 
   0   5   5     6944.98     6295.89    305.60 o 
   1   5   5     3366.90     3001.40    166.45 o 
   2   5   5        2.56        8.11     27.84 o 
   3   5   5       25.20       -5.86     48.51 o 
   4   5   5       56.78       97.86     64.41 o 
   5   5   5      137.13      194.89     74.44 o 
   6   5   5       37.44       18.40     66.91 o 
   7   5   5      396.26      450.84    134.67 o 
   8   5   5      447.65      838.94    150.56 o 
 -13   6   5     1352.18     1385.63    101.91 o 
 -12   6   5        2.37      -38.55     38.55 o 
 -11   6   5      105.54      114.36     49.64 o 
 -10   6   5     1317.41     1196.03     84.06 o 
  -9   6   5     1657.48     1724.53    150.14 o 
  -8   6   5      429.98      395.42     70.68 o 
  -7   6   5     2199.73     2187.27    135.50 o 
  -6   6   5      539.34      621.47     86.99 o 
  -5   6   5      571.52      572.00    127.97 o 
  -4   6   5     1583.97     1471.52     84.48 o 
  -3   6   5     2992.16     2882.24     62.52 o 
  -2   6   5     2381.82     2321.75     69.94 o 
  -1   6   5       50.43       96.78     24.89 o 
   0   6   5        1.43       -9.87     20.59 o 
   1   6   5      446.15      383.95     34.97 o 
   2   6   5        4.79      -42.66     42.66 o 
   3   6   5      119.79      144.70     61.06 o 
   4   6   5      510.48      516.08     97.86 o 
   5   6   5      182.97      107.06     80.30 o 
   6   6   5        0.90      -61.90     61.90 o 
   7   6   5       17.58       78.62     87.83 o 
 -13   7   5       83.97       40.15     72.77 o 
 -12   7   5      371.55      280.20     92.84 o 
 -11   7   5      315.80      512.73    108.74 o 
 -10   7   5      124.87       43.21     76.12 o 
  -9   7   5     1229.61     1198.83     76.97 o 
  -8   7   5      149.58      166.45     73.61 o 
  -7   7   5        0.98      -27.60     51.86 o 
  -6   7   5      442.24      448.29     61.33 o 
  -5   7   5      173.65      168.53     48.62 o 
  -4   7   5     6729.87     6333.31    178.46 o 
  -3   7   5     5362.69     5273.87     86.46 o 
  -2   7   5      231.84      205.69     30.15 o 
  -1   7   5     1016.22     1137.63     50.77 o 
   0   7   5        1.72        4.68     34.80 o 
   1   7   5      725.18      788.73     72.19 o 
   2   7   5       71.80       79.80     43.41 o 
   3   7   5     1683.18     1566.64    127.14 o 
   4   7   5      500.16      503.53     95.35 o 
   5   7   5       20.92       41.82     74.44 o 
   6   7   5        2.07       64.41     75.28 o 
 -13   8   5      268.36      181.51     98.70 o 
 -12   8   5       66.68      -22.58     56.04 o 
 -11   8   5      586.89      475.09    101.21 o 
 -10   8   5      100.55       36.80     68.59 o 
  -9   8   5       95.23       80.30     64.41 o 
  -8   8   5      350.72      237.55     76.95 o 
  -7   8   5     1132.81     1034.67    109.57 o 
  -6   8   5     3996.93     4183.39    132.42 o 
  -5   8   5     2190.41     2026.81     93.51 o 
  -4   8   5      865.11      978.25     70.74 o 
  -3   8   5     2077.34     2202.20     86.42 o 
  -2   8   5     2575.47     2483.63     88.59 o 
  -1   8   5     1192.11     1118.83     75.76 o 
   0   8   5      120.83      166.24     47.63 o 
   1   8   5       15.04       21.62     40.78 o 
   2   8   5      513.27      316.27     58.67 o 
   3   8   5       52.79      -17.65     42.66 o 
   4   8   5      569.27      721.01    117.94 o 
   5   8   5      507.87      581.32    117.94 o 
 -13   9   5        2.58      -57.71     57.71 o 
 -12   9   5        9.22      -20.07     61.06 o 
 -11   9   5       18.37      -53.53     53.53 o 
 -10   9   5      932.04      782.90    119.61 o 
  -9   9   5      105.43      114.59     71.93 o 
  -8   9   5      826.50     1038.85    131.32 o 
  -7   9   5     1158.49     1286.82     93.84 o 
  -6   9   5       71.72       18.02     50.44 o 
  -5   9   5        9.56       -7.40     39.37 o 
  -4   9   5      971.70     1172.59     74.87 o 
  -3   9   5     2247.69     2245.38    158.92 o 
  -2   9   5      279.86      389.78     97.03 o 
  -1   9   5     2272.37     2321.10    162.27 o 
   0   9   5      901.88     1066.45    139.68 o 
   1   9   5      128.62      286.90    101.21 o 
   2   9   5      138.42      227.25     62.41 o 
   3   9   5     1332.08     1392.48    104.43 o 
   4   9   5     1411.47     1404.64    266.40 o 
 -12  10   5        8.82      -15.06     54.37 o 
 -11  10   5      967.64     1105.76    148.89 o 
 -10  10   5     1483.67     1251.30    132.16 o 
  -9  10   5      674.23      787.08    119.61 o 
  -8  10   5      183.95      163.94     78.62 o 
  -7  10   5     1344.82     1348.09     94.43 o 
  -6  10   5     2183.64     2184.67    187.36 o 
  -5  10   5      349.05      361.44     59.40 o 
  -4  10   5       50.22       26.10     46.84 o 
  -3  10   5      494.42      424.91     99.54 o 
  -2  10   5     5028.69     5294.62    233.36 o 
  -1  10   5      900.49      874.07    130.48 o 
   0  10   5       80.79      129.65     81.13 o 
   1  10   5       64.30       -9.20     73.61 o 
   2  10   5      421.30      265.15    120.45 o 
   3  10   5      143.92      209.11    107.90 o 
 -12  11   5       50.69      227.51     97.03 o 
 -11  11   5       98.33      -20.07     59.39 o 
 -10  11   5        9.03       12.55     66.08 o 
  -9  11   5       12.54      -22.58     65.24 o 
  -8  11   5      812.70      991.25     99.28 o 
  -7  11   5      803.69     1010.48     97.15 o 
  -6  11   5      229.66      176.32     57.35 o 
  -5  11   5      508.47      739.63     76.56 o 
  -4  11   5      112.76       44.33     68.59 o 
  -3  11   5     2647.98     2657.35    184.85 o 
  -2  11   5       92.08       11.71     70.26 o 
  -1  11   5      607.08      516.92    120.45 o 
   0  11   5      390.70      303.63    115.43 o 
   1  11   5      145.79       98.70     86.15 o 
   2  11   5       59.07      -33.46     76.12 o 
 -12  12   5       81.54       32.62     89.50 o 
 -11  12   5      415.85      315.34     99.54 o 
 -10  12   5     1987.65     1847.68    166.45 o 
  -9  12   5      437.78      332.06    109.57 o 
  -8  12   5       56.53       22.77     51.66 o 
  -7  12   5      543.43      724.35     85.32 o 
  -6  12   5     2131.28     2461.54    117.67 o 
  -5  12   5      971.16     1250.47    160.60 o 
  -4  12   5        3.25      -54.37     65.24 o 
  -3  12   5      187.44       92.01     76.95 o 
  -2  12   5      347.73      291.08    114.59 o 
  -1  12   5       47.82      -65.24     65.24 o 
   0  12   5      320.41       71.10     92.01 o 
   1  12   5      140.35      158.92    109.57 o 
 -11  13   5       89.36       65.24     86.99 o 
 -10  13   5      178.33      244.24    104.55 o 
  -9  13   5      285.45      264.31     90.33 o 
  -8  13   5      259.60      253.19     71.58 o 
  -7  13   5      531.08      593.03    133.83 o 
  -6  13   5        1.22      -62.73     62.73 o 
  -5  13   5      350.89      352.14    113.75 o 
  -4  13   5       20.77        7.53     86.15 o 
  -3  13   5      148.44      133.83     98.70 o 
  -2  13   5        5.50       22.58     71.93 o 
  -1  13   5      133.97      142.19    103.72 o 
  -9  14   5       39.22      -40.11     60.89 o 
  -8  14   5       26.75       46.00     97.86 o 
  -7  14   5      331.20      209.94    103.72 o 
  -6  14   5      829.79      756.97    143.87 o 
  -5  14   5       55.17       83.64     85.32 o 
  -4  14   5        5.28       56.04     81.97 o 
  -3  14   5       18.78      -62.73     78.62 o 
   1 -14   6       63.56      -57.71     77.79 o 
   2 -14   6        9.41      -28.44     77.79 o 
   3 -14   6      602.11      576.30    127.97 o 
   4 -14   6      604.42      773.70    133.83 o 
   5 -14   6       79.58      -26.77     64.41 o 
   6 -14   6      722.29      869.89    142.19 o 
   8 -14   6        3.82      -56.88     78.62 o 
   9 -14   6       45.77       10.04     83.64 o 
  -1 -13   6      326.03      352.97    117.10 o 
   0 -13   6       11.36        0.00     76.12 o 
   1 -13   6      140.12      181.51     93.68 o 
   2 -13   6      153.98      240.89    100.37 o 
   3 -13   6      192.59      132.16     93.68 o 
   4 -13   6      549.03      433.27    103.72 o 
   5 -13   6     1015.98     1145.91    128.81 o 
   6 -13   6        0.13      -29.43     44.90 o 
   7 -13   6        0.12      -61.06     61.06 o 
   8 -13   6      564.79      565.43    116.26 o 
   9 -13   6     1948.13     1860.23    169.80 o 
  10 -13   6      380.83      299.44     99.54 o 
  -3 -12   6       12.69      -26.07     69.84 o 
  -2 -12   6      179.43      163.52     69.40 o 
  -1 -12   6     2196.62     2106.09    122.25 o 
   0 -12   6     1328.40     1324.34    103.00 o 
   1 -12   6        1.01      -58.55     61.06 o 
   2 -12   6       24.84      -48.19     48.19 o 
   3 -12   6      591.02      763.66    124.63 o 
   4 -12   6     1513.96     1387.64    134.67 o 
   5 -12   6      144.36      135.71     54.65 o 
   6 -12   6     1039.78     1039.01     85.80 o 
   7 -12   6      392.13      511.90    111.25 o 
   8 -12   6        9.79       43.49     71.93 o 
   9 -12   6       12.09      -77.79     77.79 o 
  10 -12   6      276.89      146.38     86.99 o 
  11 -12   6       41.00        0.00     86.15 o 
  -4 -11   6      115.63      123.77     60.88 o 
  -3 -11   6        0.18      -46.42     46.42 o 
  -2 -11   6      885.46     1037.31    101.14 o 
  -1 -11   6      789.12      920.76    125.88 o 
   0 -11   6       11.06       22.99     46.99 o 
   1 -11   6       26.92       28.21     42.96 o 
   2 -11   6        1.57       34.34     45.61 o 
   3 -11   6      157.79      223.79     57.68 o 
   4 -11   6      692.68      783.89     63.30 o 
   5 -11   6     3390.50     3513.11    102.75 o 
   6 -11   6      747.70      731.78    163.10 o 
   7 -11   6      206.14      130.48     71.93 o 
   8 -11   6      178.67      145.54     83.64 o 
   9 -11   6     1136.85     1591.73    152.23 o 
  10 -11   6      982.31      770.35    133.83 o 
  11 -11   6      337.31      394.80    120.45 o 
  -5 -10   6     1404.69     1440.34    155.58 o 
  -4 -10   6      884.19     1122.49    156.41 o 
  -3 -10   6      247.08      308.88     67.11 o 
  -2 -10   6      135.24       88.26     50.70 o 
  -1 -10   6     2197.43     2279.59    171.47 o 
   0 -10   6     2818.64     2849.32    138.85 o 
   1 -10   6      179.83      186.27     61.90 o 
   2 -10   6      374.86      510.37     68.50 o 
   3 -10   6      532.01      644.61     55.98 o 
   4 -10   6     1881.75     2034.79     77.32 o 
   5 -10   6        1.21       -4.69     36.54 o 
   6 -10   6     1348.22     1421.94    131.32 o 
   7 -10   6     1390.19     1335.78    127.97 o 
   8 -10   6      371.13      396.47    102.88 o 
   9 -10   6       85.04       97.03     80.30 o 
  10 -10   6      222.26      196.56     91.17 o 
  11 -10   6      484.73      429.93    117.10 o 
  -6  -9   6      512.55      635.69    121.28 o 
  -5  -9   6      225.18      179.83     92.84 o 
  -4  -9   6       18.58       35.97     69.42 o 
  -3  -9   6        0.26        8.36     63.57 o 
  -2  -9   6       25.83       -8.54     44.76 o 
  -1  -9   6      697.94      887.27     84.28 o 
   0  -9   6       30.75       15.32     41.60 o 
   1  -9   6       24.55       68.27     41.91 o 
   2  -9   6       18.47        4.80     30.41 o 
   3  -9   6      690.62      727.12     53.76 o 
   4  -9   6      969.01      939.30     59.59 o 
   5  -9   6     1372.54     1325.18     80.14 o 
   6  -9   6      945.04     1075.65    123.79 o 
   7  -9   6      160.94      138.01     75.28 o 
   8  -9   6      536.28      669.98    107.90 o 
   9  -9   6     2001.82     1770.73    156.41 o 
  10  -9   6     3024.58     2449.91    189.03 o 
  11  -9   6      548.18      471.75    114.59 o 
  12  -9   6        1.65      -71.10     71.10 o 
  -7  -8   6      102.59       66.91     86.99 o 
  -6  -8   6      821.02      869.89    133.83 o 
  -5  -8   6     2110.31     1963.11    162.27 o 
  -4  -8   6      993.29     1054.74    129.65 o 
  -3  -8   6      450.75      375.56     90.33 o 
  -2  -8   6      356.78      383.09     96.19 o 
  -1  -8   6      767.76      955.60     74.55 o 
   0  -8   6     3081.48     3351.76     80.69 o 
   1  -8   6      517.92      564.04     45.73 o 
   2  -8   6     2031.88     1863.80     65.61 o 
   3  -8   6     3671.06     3682.95     86.35 o 
   4  -8   6       10.77       79.87     33.68 o 
   5  -8   6      259.73      306.30     53.81 o 
   6  -8   6     1473.61     1501.40    126.30 o 
   7  -8   6     3800.65     4199.73    202.42 o 
   8  -8   6     1228.61     1286.43    126.30 o 
   9  -8   6      154.84       45.17     77.79 o 
  10  -8   6        1.26       22.58     72.77 o 
  11  -8   6      768.39      873.24    143.03 o 
  12  -8   6      150.65      240.89    102.04 o 
  -8  -7   6        1.62       19.24     95.35 o 
  -7  -7   6        0.07      -56.88     69.42 o 
  -6  -7   6      153.75       -2.51     67.75 o 
  -5  -7   6      877.48      801.30    125.46 o 
  -4  -7   6      243.94      216.64     78.62 o 
  -3  -7   6      239.40      225.84     76.12 o 
  -2  -7   6      130.90      163.10     78.62 o 
  -1  -7   6      155.96      150.13     29.81 o 
   0  -7   6       29.06       88.63     28.76 o 
   1  -7   6     2205.02     2164.30     62.47 o 
   2  -7   6     1118.87     1025.86     50.61 o 
   3  -7   6       54.60       61.55     28.54 o 
   4  -7   6       11.31       11.92     37.25 o 
   5  -7   6     4046.38     3254.56    158.09 o 
   6  -7   6     5501.39     5404.19    204.09 o 
   7  -7   6      617.40      595.54     99.54 o 
   8  -7   6       77.54       68.59     73.61 o 
   9  -7   6      331.12      432.44    100.37 o 
  10  -7   6     2845.09     2560.32    176.49 o 
  11  -7   6      426.47      398.14    106.23 o 
  12  -7   6      358.60      476.77    129.65 o 
  -8  -6   6      668.29      772.03    141.36 o 
  -7  -6   6      664.92      497.68    111.25 o 
  -6  -6   6      160.49      117.94     71.10 o 
  -5  -6   6     3947.44     3556.51    189.87 o 
  -4  -6   6     3061.27     2601.31    158.92 o 
  -3  -6   6      488.30      506.04     93.68 o 
  -2  -6   6      587.06      560.41     86.99 o 
  -1  -6   6       49.95       31.76     23.86 o 
   0  -6   6     8490.40     8736.71     89.28 o 
   1  -6   6     2330.51     2265.54     51.72 o 
   2  -6   6    11555.16    11510.96    154.16 o 
   3  -6   6    26377.59    25810.05    284.81 o 
   4  -6   6     2488.29     2683.58    232.11 o 
   5  -6   6        5.85      -55.20     55.20 o 
   6  -6   6     3883.58     3557.35    167.29 o 
   7  -6   6     8085.55     8233.01    265.99 o 
   8  -6   6     1350.30     1728.07    149.72 o 
   9  -6   6       20.61      -42.66     62.73 o 
  10  -6   6      159.11      150.56     92.01 o 
  11  -6   6      781.61      694.24    128.81 o 
  12  -6   6      277.40      236.04    117.94 o 
  -9  -5   6        0.81       23.42     71.10 o 
  -8  -5   6      425.87      501.02    107.90 o 
  -7  -5   6      907.67      509.39     97.86 o 
  -6  -5   6       21.02      -51.02     51.86 o 
  -5  -5   6       10.49       -5.02     54.37 o 
  -4  -5   6      199.37      163.94     65.24 o 
  -3  -5   6     3372.32     2815.43    145.54 o 
  -2  -5   6     1577.41     1083.08     85.32 o 
  -1  -5   6      558.86      540.72     46.61 o 
   0  -5   6     1504.75     1521.32     42.85 o 
   1  -5   6     7275.32     7115.67     90.06 o 
   2  -5   6    16590.06    16539.40    243.73 o 
   3  -5   6      178.10      163.38     36.66 o 
   4  -5   6     2477.29     2274.26    124.63 o 
   5  -5   6    12963.12    12467.03    281.04 o 
   6  -5   6    11838.55    10963.96    276.86 o 
   7  -5   6      120.39      196.56     78.62 o 
   8  -5   6      151.03      145.54     82.81 o 
   9  -5   6     1527.91     1625.19    142.19 o 
  10  -5   6     2614.68     2647.31    184.02 o 
  11  -5   6      239.28      243.39     65.52 o 
  12  -5   6        7.38      -32.46     56.69 o 
 -10  -4   6      575.42      506.88    122.12 o 
  -9  -4   6     2666.21     2550.28    190.71 o 
  -8  -4   6     5263.28     5834.12    254.28 o 
  -7  -4   6     1244.46     1691.27    145.54 o 
  -6  -4   6      145.10      180.67     76.95 o 
  -5  -4   6     2575.39     2456.60    143.03 o 
  -4  -4   6    24495.57    21164.26    242.57 o 
  -3  -4   6     6592.06     5642.27    576.72 o 
  -2  -4   6      949.53      800.60     71.10 o 
  -1  -4   6     3805.37     3514.20     81.98 o 
   0  -4   6      535.75      490.41     44.66 o 
   1  -4   6     7953.97     8479.94    352.56 o 
   2  -4   6    10175.26     9981.90    125.76 o 
   3  -4   6    12259.43    13109.28    175.65 o 
   4  -4   6     4434.57     4075.94    150.56 o 
   5  -4   6      680.46      763.66     92.01 o 
   6  -4   6     1104.20      998.70    112.08 o 
   7  -4   6     3663.86     3777.33    179.83 o 
   8  -4   6     1817.77     2179.74    160.60 o 
   9  -4   6      107.30       -5.02     66.91 o 
  10  -4   6       39.84       -7.10     50.70 o 
  11  -4   6       77.17       80.70     55.70 o 
 -10  -3   6        1.06       15.89     76.12 o 
  -9  -3   6      401.75      462.55    114.59 o 
  -8  -3   6        0.33       23.42     62.73 o 
  -7  -3   6     1069.48     1171.01    122.96 o 
  -6  -3   6      229.73      257.62     80.30 o 
  -5  -3   6     3391.26     3254.99     89.26 o 
  -4  -3   6        0.77       19.12     23.94 o 
  -3  -3   6     6205.21     6184.39    294.01 o 
  -2  -3   6     8948.17     8482.48    299.44 o 
  -1  -3   6     1525.86     1528.03     57.83 o 
   0  -3   6      222.14      201.80     34.57 o 
   1  -3   6    16362.07    17361.00    265.15 o 
   2  -3   6     1283.97     1348.67     96.92 o 
   3  -3   6     2762.22     2979.23     84.57 o 
   4  -3   6        0.06       49.35     46.00 o 
   5  -3   6     3731.27     3865.16    162.27 o 
   6  -3   6     4650.26     4806.98    192.38 o 
   7  -3   6     1430.67     1566.64    128.81 o 
   8  -3   6      485.93      577.14    104.55 o 
   9  -3   6       73.57       -1.70     45.80 o 
  10  -3   6      607.13      731.49     88.59 o 
  11  -3   6      218.05      372.21    107.06 o 
 -11  -2   6      396.77      462.55    116.26 o 
 -10  -2   6       81.72      149.72     85.32 o 
  -9  -2   6     3411.21     3693.69    206.60 o 
  -8  -2   6     7033.85     6614.51    246.75 o 
  -7  -2   6     1918.69     2114.50    144.70 o 
  -6  -2   6      227.74      214.27     43.21 o 
  -5  -2   6     4386.86     4612.68    102.09 o 
  -4  -2   6    22763.61    22731.49    266.82 o 
  -3  -2   6     2121.93     1593.22     57.38 o 
  -2  -2   6     2626.53     2882.14     69.04 o 
  -1  -2   6      238.14      287.80     38.89 o 
   0  -2   6      119.69      111.17     28.91 o 
   1  -2   6       87.91       73.16     28.22 o 
   2  -2   6       14.80       16.73     48.51 o 
   3  -2   6    13781.08    13107.51    292.33 o 
   4  -2   6     7856.13     8711.45    211.62 o 
   5  -2   6       37.03       61.90     56.88 o 
   6  -2   6       33.64      -11.71     62.73 o 
   7  -2   6      669.00      797.12    113.75 o 
   8  -2   6      793.19      993.46     87.75 o 
   9  -2   6        3.19      -16.37     43.44 o 
  10  -2   6       87.92       51.02     73.61 o 
  11  -2   6      128.15       10.04     76.12 o 
 -11  -1   6      290.66      192.38     88.66 o 
 -10  -1   6       50.01      -66.08     66.08 o 
  -9  -1   6     1061.12     1109.95    129.65 o 
  -8  -1   6      332.85      303.63     84.48 o 
  -7  -1   6      945.70     1115.94     75.50 o 
  -6  -1   6      370.76      390.31     50.36 o 
  -5  -1   6     1759.06     1870.79    115.43 o 
  -4  -1   6       17.38      112.86     28.22 o 
  -3  -1   6     1502.98     1392.35     54.00 o 
  -2  -1   6      368.49      241.95     30.69 o 
  -1  -1   6     8656.85     9450.69    114.74 o 
   0  -1   6     2363.89     2633.93     89.50 o 
   1  -1   6     3571.66     4568.60    128.81 o 
   2  -1   6     1358.12     1148.42     91.17 o 
   3  -1   6     4216.02     4245.58     99.06 o 
   4  -1   6     1006.41     1103.88     63.87 o 
   5  -1   6      181.63      136.34     59.39 o 
   6  -1   6      696.21      915.89    109.57 o 
   7  -1   6        4.83       10.64     38.32 o 
   8  -1   6       49.81       -1.06     43.11 o 
   9  -1   6       97.25       69.42     79.46 o 
  10  -1   6       87.87      138.01     87.83 o 
  11  -1   6      244.32      157.25    100.37 o 
 -12   0   6      383.58      462.55    125.46 o 
 -11   0   6       96.97       61.90     72.77 o 
 -10   0   6      641.24      761.99    124.63 o 
  -9   0   6     1191.60     1495.82     92.50 o 
  -8   0   6     3770.86     4100.02    206.18 o 
  -7   0   6     2148.41     2380.06    125.88 o 
  -6   0   6      142.30      213.38     42.80 o 
  -5   0   6      354.65      387.01     44.04 o 
  -4   0   6     2743.86     2705.89    111.25 o 
  -3   0   6     1511.62     1261.95     92.01 o 
  -2   0   6     5418.78     5322.22    129.65 o 
  -1   0   6    18255.63    19203.66    244.24 o 
   0   0   6     2396.04     3582.44    109.57 o 
   1   0   6       61.95       83.64     40.99 o 
   2   0   6        4.55        3.35     35.13 o 
   3   0   6     4456.23     4280.49     97.88 o 
   4   0   6    13247.64    13351.49    180.65 o 
   5   0   6      874.05      968.85     73.04 o 
   6   0   6      777.06      951.68     78.94 o 
   7   0   6        9.51       63.50     48.23 o 
   8   0   6      513.77      545.35    108.74 o 
   9   0   6      131.38      186.52     99.54 o 
  10   0   6      547.60      547.86    117.94 o 
 -12   1   6       28.71       22.58     74.44 o 
 -11   1   6      481.71      498.51    112.92 o 
 -10   1   6      607.90      630.79     94.10 o 
  -9   1   6      368.06      280.68     55.28 o 
  -8   1   6      253.75      247.25     49.95 o 
  -7   1   6      712.28      845.60     68.01 o 
  -6   1   6      638.70      645.02     57.22 o 
  -5   1   6       10.91      -15.63     23.71 o 
  -4   1   6     1369.94     1641.39     58.35 o 
  -3   1   6      434.54      526.95     61.06 o 
  -2   1   6     1840.63     2214.74     89.08 o 
  -1   1   6     9496.95     9276.60    110.81 o 
   0   1   6     2229.58     2249.02    155.58 o 
   1   1   6      692.83      770.35     68.59 o 
   2   1   6      640.92      716.82     69.42 o 
   3   1   6     1936.32     1908.62     73.19 o 
   4   1   6     4296.15     4249.01    109.63 o 
   5   1   6     4001.52     4321.69    122.60 o 
   6   1   6       71.82      122.81     50.44 o 
   7   1   6      999.33     1065.62    126.30 o 
   8   1   6      544.51      505.21    109.57 o 
   9   1   6     1124.83     1230.39    152.23 o 
  10   1   6      380.13      557.06    134.67 o 
 -12   2   6      291.48      127.14     82.81 o 
 -11   2   6      164.96       85.30     51.09 o 
 -10   2   6       13.58      -36.38     40.81 o 
  -9   2   6      170.46      140.49     46.32 o 
  -8   2   6      816.91      936.19     74.77 o 
  -7   2   6     2210.14     2314.48     90.75 o 
  -6   2   6     1152.70     1232.59     74.86 o 
  -5   2   6     7345.58     7481.32    122.31 o 
  -4   2   6     1769.92     2077.21     58.95 o 
  -3   2   6      675.60      759.05    148.47 o 
  -2   2   6     3383.58     3587.96     79.82 o 
  -1   2   6    58422.83    58727.21    967.75 o 
   0   2   6    25345.66    22316.42    194.73 o 
   1   2   6     2730.66     2855.60    113.34 o 
   2   2   6     1848.07     1930.20     71.93 o 
   3   2   6    12890.78    12982.24    162.66 o 
   4   2   6    19373.22    19631.76    228.52 o 
   5   2   6     3319.10     3248.14    105.86 o 
   6   2   6      467.48      595.54    105.39 o 
   7   2   6      269.84      255.11     85.32 o 
   8   2   6      409.90      540.34    113.75 o 
   9   2   6        8.18      -22.58     76.95 o 
 -13   3   6      143.70       23.42     76.12 o 
 -12   3   6      452.24      482.69     74.46 o 
 -11   3   6      968.79     1129.21     89.43 o 
 -10   3   6     1599.15     1749.41     97.75 o 
  -9   3   6      745.92      974.82     84.77 o 
  -8   3   6      370.78      417.98     57.83 o 
  -7   3   6       37.04       43.96     35.90 o 
  -6   3   6     2012.70     2176.97     77.57 o 
  -5   3   6     1555.22     1665.60     60.65 o 
  -4   3   6     2728.02     2643.96    113.75 o 
  -3   3   6      547.02      529.51     44.90 o 
  -2   3   6     9378.02     9237.72    194.89 o 
  -1   3   6      362.74      292.27     36.44 o 
   0   3   6      696.25      582.75     33.55 o 
   1   3   6     4439.96     3906.52     82.51 o 
   2   3   6     1986.99     2031.06     68.81 o 
   3   3   6     1240.67     1246.82     85.83 o 
   4   3   6      261.87      244.24     67.75 o 
   5   3   6     1371.45     1421.94    129.65 o 
   6   3   6       44.99       29.28     59.39 o 
   7   3   6      524.30      686.71    121.28 o 
   8   3   6      266.26      148.89    102.04 o 
   9   3   6      418.14      324.54    122.12 o 
 -13   4   6      408.72      397.69     73.90 o 
 -12   4   6      583.93      665.73     83.69 o 
 -11   4   6     1236.55     1309.68     94.69 o 
 -10   4   6        1.73      -24.11     36.37 o 
  -9   4   6      117.57       90.26     43.01 o 
  -8   4   6      442.90      471.51     91.17 o 
  -7   4   6     4184.04     4442.95    213.29 o 
  -6   4   6        4.40       42.59     27.61 o 
  -5   4   6    23859.46    26986.67    273.51 o 
  -4   4   6     5634.67     5911.39    120.55 o 
  -3   4   6     1165.85     1210.31     59.26 o 
  -2   4   6       26.73       14.84     23.90 o 
  -1   4   6    15788.12    14710.66    134.38 o 
   0   4   6    40133.98    37230.05    227.22 o 
   1   4   6      584.92      667.38     44.65 o 
   2   4   6      278.50      231.25     37.39 o 
   3   4   6     3476.54     3247.03    143.03 o 
   4   4   6     4326.99     4678.17    188.20 o 
   5   4   6     1068.64     1133.37    122.96 o 
   6   4   6        4.43       17.57     63.57 o 
   7   4   6        1.26      -39.31     73.61 o 
   8   4   6        1.25        9.20     98.70 o 
 -13   5   6      127.50       83.51     53.35 o 
 -12   5   6       26.34      -10.75     45.70 o 
 -11   5   6      538.32      547.34     70.86 o 
 -10   5   6     3046.95     3087.24    116.95 o 
  -9   5   6     1318.76     1461.95     84.41 o 
  -8   5   6      504.79      654.50    107.90 o 
  -7   5   6       49.30       26.88     31.03 o 
  -6   5   6     1486.31     1627.37     64.65 o 
  -5   5   6      408.19      391.58     61.48 o 
  -4   5   6     1961.26     1994.72     80.37 o 
  -3   5   6     3209.18     3033.09     85.98 o 
  -2   5   6      251.23      197.03     37.96 o 
  -1   5   6      198.07      203.89     26.25 o 
   0   5   6     1699.72     1452.16     54.44 o 
   1   5   6     1704.93     1926.30     61.37 o 
   2   5   6      482.77      559.09     51.05 o 
   3   5   6     1610.29     1570.82    117.10 o 
   4   5   6      390.07      363.85     85.32 o 
   5   5   6      374.89      423.23     99.54 o 
   6   5   6       14.41       48.51     76.12 o 
   7   5   6       28.21        5.02     88.66 o 
 -13   6   6      132.49      245.91     93.68 o 
 -12   6   6     2663.45     2567.01    191.54 o 
 -11   6   6     1670.90     1672.88    120.86 o 
 -10   6   6      560.91      536.91     64.86 o 
  -9   6   6     2176.56     2094.98     92.65 o 
  -8   6   6      655.60      685.56     64.37 o 
  -7   6   6     2855.50     2914.67     89.08 o 
  -6   6   6      262.82      267.66     71.10 o 
  -5   6   6     6065.50     5904.33    181.09 o 
  -4   6   6    11030.98    11275.60    173.71 o 
  -3   6   6      648.92      696.93     54.45 o 
  -2   6   6     4817.85     5297.16     83.92 o 
  -1   6   6     7050.60     7388.65    219.33 o 
   0   6   6     5906.29     5398.79     91.17 o 
   1   6   6     2406.00     2333.74     65.60 o 
   2   6   6       44.12        9.20     48.51 o 
   3   6   6      109.13       10.87     53.53 o 
   4   6   6      463.56      497.68     92.84 o 
   5   6   6      638.87      583.83    107.06 o 
   6   6   6       19.35      -60.22     68.59 o 
   7   6   6      448.65      351.30    122.12 o 
 -13   7   6        4.97       24.26     71.93 o 
 -12   7   6       45.99      -11.71     66.91 o 
 -11   7   6      613.89      622.31    120.45 o 
 -10   7   6      832.53      744.43    113.75 o 
  -9   7   6       26.71       61.90     66.08 o 
  -8   7   6      570.43      621.47    102.04 o 
  -7   7   6      160.97      217.47     74.44 o 
  -6   7   6       37.17       57.72     44.51 o 
  -5   7   6      224.57      235.61     49.22 o 
  -4   7   6     3352.46     3622.38    109.44 o 
  -3   7   6     1982.04     1940.49    170.63 o 
  -2   7   6        0.23       10.84     24.12 o 
  -1   7   6      301.76      383.74     39.39 o 
   0   7   6      886.03      881.86     73.49 o 
   1   7   6      760.06      747.18     72.03 o 
   2   7   6      390.72      441.85    109.15 o 
   3   7   6        1.84      -30.95     45.17 o 
   4   7   6      384.37      353.81     89.50 o 
   5   7   6      277.46      245.07     89.50 o 
   6   7   6      459.98      425.74    109.57 o 
 -13   8   6      105.41      -12.55     71.93 o 
 -12   8   6      443.61      375.56    101.21 o 
 -11   8   6      307.45      292.75     89.50 o 
 -10   8   6       22.61       94.52     77.79 o 
  -9   8   6     1503.95     1529.00    142.19 o 
  -8   8   6      172.44       92.01     66.91 o 
  -7   8   6      262.60      301.36     61.79 o 
  -6   8   6     1221.24     1216.65     83.72 o 
  -5   8   6     5276.99     5414.68    258.04 o 
  -4   8   6     7535.40     7020.25    148.66 o 
  -3   8   6     2401.67     2388.05    116.26 o 
  -2   8   6     1328.04     1156.25    168.96 o 
  -1   8   6     1161.22     1284.76    128.81 o 
   0   8   6     2879.02     2579.56    171.47 o 
   1   8   6     1394.21     1453.83     90.22 o 
   2   8   6       77.87       39.26     45.02 o 
   3   8   6      117.02       44.66     45.13 o 
   4   8   6       71.00      -18.80     48.18 o 
   5   8   6       47.09       41.82     76.12 o 
 -13   9   6       47.26       62.73     81.97 o 
 -12   9   6       37.93       20.07     67.75 o 
 -11   9   6       14.00       54.37     77.79 o 
 -10   9   6      656.44      669.15    117.10 o 
  -9   9   6        4.61      -49.35     49.35 o 
  -8   9   6      182.83      245.07     82.81 o 
  -7   9   6       19.05      -15.91     47.81 o 
  -6   9   6        1.34      -29.59     42.94 o 
  -5   9   6        5.43      -11.23     40.95 o 
  -4   9   6      443.72      487.98     60.60 o 
  -3   9   6     2549.32     2445.08    151.81 o 
  -2   9   6     4298.20     3917.01    195.73 o 
  -1   9   6        9.69      -56.88     56.88 o 
   0   9   6       39.44       89.50     71.10 o 
   1   9   6      677.09      562.08    113.75 o 
   2   9   6      475.61      350.47    101.21 o 
   3   9   6        4.57      -43.49     68.59 o 
   4   9   6        4.53      -37.64     76.12 o 
 -12  10   6       10.77       25.93     66.08 o 
 -11  10   6       17.12      -29.28     65.24 o 
 -10  10   6       38.83       58.55     69.42 o 
  -9  10   6      766.56      894.98    127.14 o 
  -8  10   6     1679.10     1766.55    146.38 o 
  -7  10   6      123.50      136.17     81.55 o 
  -6  10   6       25.00       22.77     48.11 o 
  -5  10   6     3267.51     3116.17    118.28 o 
  -4  10   6     9309.98     8956.47    176.25 o 
  -3  10   6     7245.05     6847.04    261.80 o 
  -2  10   6      164.20       87.83     76.95 o 
  -1  10   6      427.61      590.52    120.45 o 
   0  10   6     1972.80     1926.30    170.63 o 
   1  10   6     1847.92     1789.13    177.32 o 
   2  10   6       15.42       -1.67     71.10 o 
   3  10   6      122.12      133.83    101.21 o 
 -12  11   6       80.35       46.00     86.15 o 
 -11  11   6        5.12        6.69     67.75 o 
 -10  11   6       11.49       89.50     86.99 o 
  -9  11   6      164.35      163.94     90.33 o 
  -8  11   6       30.87       -9.15     51.03 o 
  -7  11   6      506.94      543.62     76.90 o 
  -6  11   6       42.49       74.48     50.64 o 
  -5  11   6      345.01      400.66     65.11 o 
  -4  11   6       23.85       35.97     70.26 o 
  -3  11   6      586.01      619.80    125.46 o 
  -2  11   6        5.21       22.58     79.46 o 
  -1  11   6      117.12      -15.89     76.95 o 
   0  11   6       70.95      117.94     89.50 o 
   1  11   6      323.51      180.67     97.86 o 
   2  11   6      401.39      302.79    124.63 o 
 -11  12   6       34.73       15.89     81.13 o 
 -10  12   6      206.51       80.30     80.30 o 
  -9  12   6       26.06       -6.69     80.30 o 
  -8  12   6     1445.31     1540.37    111.11 o 
  -7  12   6      353.77      412.65     72.64 o 
  -6  12   6        5.21      -82.81     82.81 o 
  -5  12   6      482.08      375.56    106.23 o 
  -4  12   6     2934.36     3045.45    198.23 o 
  -3  12   6      793.88      997.86    148.89 o 
  -2  12   6       50.35      -12.55     67.75 o 
  -1  12   6        4.32       12.55     81.13 o 
   0  12   6      332.80      494.33    130.48 o 
   1  12   6      514.39      550.37    151.39 o 
 -11  13   6      392.42      536.99    120.45 o 
 -10  13   6       24.54      -37.64     83.64 o 
  -9  13   6      320.40      299.83     76.56 o 
  -8  13   6       45.70       48.17     59.77 o 
  -7  13   6      534.01      582.16    133.83 o 
  -6  13   6      100.89      -59.39     73.61 o 
  -5  13   6      112.00       -8.36     84.48 o 
  -4  13   6        1.08      -36.80     72.77 o 
  -3  13   6      593.10      600.56    127.97 o 
  -2  13   6       60.32      -79.46     79.46 o 
  -1  13   6      143.72      120.45    107.90 o 
  -9  14   6      116.93      155.19     75.86 o 
  -8  14   6      730.73      978.63    173.98 o 
  -7  14   6      223.53      330.39    114.59 o 
  -6  14   6       78.83       71.10     92.84 o 
  -5  14   6       12.62       20.91     80.30 o 
  -4  14   6      254.14      189.87     92.84 o 
  -3  14   6      140.48       22.58     85.32 o 
   4 -15   7        0.83       64.41     83.64 o 
   5 -15   7      154.00      279.37    113.75 o 
   1 -14   7      739.45      819.70    145.54 o 
   2 -14   7     1062.36     1334.95    168.96 o 
   3 -14   7      121.54       34.29     78.62 o 
   4 -14   7        4.67      -38.48     70.26 o 
   5 -14   7       88.63       67.75     83.64 o 
   6 -14   7      354.93      291.92    103.72 o 
   8 -14   7      400.46      423.23    107.90 o 
  -1 -13   7      167.41      109.57     89.50 o 
   0 -13   7       20.82      -13.38     76.12 o 
   1 -13   7       90.25       55.20     79.46 o 
   2 -13   7      449.53      459.20    118.77 o 
   3 -13   7     1760.24     2006.60    176.49 o 
   4 -13   7      180.53      176.49     81.13 o 
   5 -13   7      516.74      618.12    126.30 o 
   6 -13   7       13.27      -41.29     41.29 o 
   7 -13   7      470.55      496.00    110.41 o 
   8 -13   7      150.78      121.28     91.17 o 
   9 -13   7       21.07      -40.99     80.30 o 
  10 -13   7        0.95        0.84     78.62 o 
  -3 -12   7      661.01      658.27    139.68 o 
  -2 -12   7     1304.30     1191.92    144.70 o 
  -1 -12   7      705.83      789.59    138.01 o 
   0 -12   7      178.56      240.06    105.39 o 
   1 -12   7     1542.15     1797.49    163.10 o 
   2 -12   7     2567.53     3308.09    203.25 o 
   3 -12   7       66.44       58.55     76.95 o 
   4 -12   7      318.75      217.47     84.48 o 
   5 -12   7      222.73      247.54     58.79 o 
   6 -12   7     1224.02     1218.30     87.83 o 
   7 -12   7       41.77      -40.15     64.41 o 
   8 -12   7     1330.97     1146.75    136.34 o 
   9 -12   7      421.38      419.89    117.10 o 
  10 -12   7        0.50        7.53     75.28 o 
  -4 -11   7       73.40       76.83     61.42 o 
  -3 -11   7       41.40       39.45     50.96 o 
  -2 -11   7      815.63      974.81     97.75 o 
  -1 -11   7     1141.81     1157.53     94.28 o 
   0 -11   7        7.08       -9.59    101.21 o 
   1 -11   7       44.93       93.12    109.15 o 
   2 -11   7      413.69      708.46    125.46 o 
   3 -11   7     3538.06     3789.88    204.09 o 
   4 -11   7     2736.25     2586.72    110.38 o 
   5 -11   7       88.97       83.95     47.59 o 
   6 -11   7      154.24      172.17     69.84 o 
   7 -11   7      426.74      551.21    107.06 o 
   8 -11   7      665.31      879.93    127.97 o 
   9 -11   7        0.36      -45.17     75.28 o 
  10 -11   7       13.94      -61.90     61.90 o 
  11 -11   7       77.04      133.83     92.84 o 
  -5 -10   7       91.02       16.73     78.62 o 
  -4 -10   7      241.17      299.44    102.88 o 
  -3 -10   7     2046.70     2055.92    149.30 o 
  -2 -10   7     2983.64     3357.78    227.93 o 
  -1 -10   7      581.95      692.77     78.56 o 
   0 -10   7     1450.62     1578.24     98.23 o 
   1 -10   7     4670.98     4727.46    140.39 o 
   2 -10   7     6636.66     6734.60    252.60 o 
   3 -10   7      859.85      830.26     59.07 o 
   4 -10   7      671.97      619.88     54.63 o 
   5 -10   7       15.81       31.29     45.95 o 
   6 -10   7      627.91      776.21    116.26 o 
   7 -10   7      232.66      127.97     76.95 o 
   8 -10   7      887.89      824.72    120.45 o 
   9 -10   7     1308.02     1294.80    148.05 o 
  10 -10   7      108.66       46.00     90.33 o 
  11 -10   7        2.71      -24.26     77.79 o 
  -6  -9   7      101.78       36.80     82.81 o 
  -5  -9   7        3.52       -7.53     72.77 o 
  -4  -9   7      594.08      582.99    109.57 o 
  -3  -9   7      383.85      278.53     95.35 o 
  -2  -9   7     1088.10      993.80    117.94 o 
  -1  -9   7     1673.03     1657.20     95.15 o 
   0  -9   7        8.52       30.90     45.47 o 
   1  -9   7      865.31      975.75     57.13 o 
   2  -9   7      182.67      231.14     50.74 o 
   3  -9   7      246.71      236.25     40.85 o 
   4  -9   7        0.46       -1.24     31.81 o 
   5  -9   7      106.46      108.79     46.40 o 
   6  -9   7      194.16      197.40     86.99 o 
   7  -9   7       11.22        4.18     70.26 o 
   8  -9   7      282.95      424.91    105.39 o 
   9  -9   7       58.99      -14.22     61.06 o 
  10  -9   7      245.94      202.42     91.17 o 
  11  -9   7      220.11      131.32     83.64 o 
  -7  -8   7      475.14      393.96    112.08 o 
  -6  -8   7      333.75      295.26     99.54 o 
  -5  -8   7        2.46       -5.86     67.75 o 
  -4  -8   7       27.15       35.97     69.42 o 
  -3  -8   7      831.58      864.04    120.45 o 
  -2  -8   7     2608.91     2674.08    175.65 o 
  -1  -8   7     1761.93     1862.57     90.82 o 
   0  -8   7      465.86      445.21     44.61 o 
   1  -8   7     1270.71     1323.07     59.23 o 
   2  -8   7      540.10      596.38     48.26 o 
   3  -8   7      891.99      884.40     54.87 o 
   4  -8   7        1.29      -10.83     37.55 o 
   5  -8   7      944.87      916.73    106.23 o 
   6  -8   7      231.21      327.05     86.99 o 
   7  -8   7        1.46       29.28     68.59 o 
   8  -8   7      212.04      214.13     82.81 o 
   9  -8   7     2750.34     2646.47    180.67 o 
  10  -8   7     1360.78     1516.45    157.25 o 
  11  -8   7      117.22      104.55     81.97 o 
  -8  -7   7       73.31       22.58     93.68 o 
  -7  -7   7        6.58       10.04     74.44 o 
  -6  -7   7      664.34      718.50    122.12 o 
  -5  -7   7     1568.90     1507.25    139.68 o 
  -4  -7   7      311.84      414.03     92.84 o 
  -3  -7   7        1.83       -5.86     58.55 o 
  -2  -7   7       88.59       78.62     67.75 o 
  -1  -7   7     2969.30     2821.40     57.07 o 
   0  -7   7      237.66      247.21     31.52 o 
   1  -7   7       10.82       24.64     26.25 o 
   2  -7   7     2252.53     2117.49     64.38 o 
   3  -7   7        2.27        8.39     39.44 o 
   4  -7   7      955.76      999.52     70.66 o 
   5  -7   7      172.95      209.11     81.97 o 
   6  -7   7     1565.89     1897.03    141.36 o 
   7  -7   7     1690.08     1728.07    139.68 o 
   8  -7   7      268.60      322.03     95.35 o 
   9  -7   7        8.90       23.42     68.59 o 
  10  -7   7      711.11      969.43    155.58 o 
  11  -7   7      325.01      341.26    116.26 o 
  -8  -6   7      106.55       84.48     75.28 o 
  -7  -6   7       49.89      -56.88     68.59 o 
  -6  -6   7     1821.93     1849.35    153.90 o 
  -5  -6   7      122.52      134.67     74.44 o 
  -4  -6   7        5.05       47.68     61.06 o 
  -3  -6   7       17.39      -36.80     58.55 o 
  -2  -6   7     1685.62     1770.73    133.83 o 
  -1  -6   7     1628.51     1334.88     63.43 o 
   0  -6   7      217.83      203.21     30.29 o 
   1  -6   7     1082.11     1054.34     40.94 o 
   2  -6   7        9.15       30.16     21.08 o 
   3  -6   7      101.94       62.73     38.44 o 
   4  -6   7     6797.31     6904.77    209.53 o 
   5  -6   7     8429.76     8033.94    238.38 o 
   6  -6   7     1816.02     1632.72    131.32 o 
   7  -6   7       48.18       50.19     71.93 o 
   8  -6   7      618.36      670.82    112.08 o 
   9  -6   7     5420.85     5292.95    241.73 o 
  10  -6   7     3527.85     3058.00    204.93 o 
  11  -6   7        4.30        1.67     72.77 o 
  -9  -5   7      571.40      726.86    139.68 o 
  -8  -5   7      536.51      501.86    122.12 o 
  -7  -5   7      507.46      486.80    106.23 o 
  -6  -5   7     2270.62     2204.00    153.07 o 
  -5  -5   7     2320.93     2840.53    163.10 o 
  -4  -5   7     3116.89     2973.52    155.58 o 
  -3  -5   7      168.27      191.27     34.07 o 
  -2  -5   7       65.82       45.18     30.01 o 
  -1  -5   7     9701.78     9520.41    145.10 o 
   0  -5   7    15770.82    15069.60    215.19 o 
   1  -5   7      343.90      375.79     36.13 o 
   2  -5   7     4364.58     4094.05    104.56 o 
   3  -5   7      738.58      799.24     50.23 o 
   4  -5   7     1084.83      945.17     94.52 o 
   5  -5   7      673.29      596.38     93.68 o 
   6  -5   7     3807.04     3662.74    174.81 o 
   7  -5   7     1303.53     1383.46    130.48 o 
   8  -5   7       80.38       30.95     81.13 o 
   9  -5   7       33.38        7.53     79.46 o 
  10  -5   7      315.95      377.23    107.06 o 
  11  -5   7      280.78      388.20     75.92 o 
 -10  -4   7      163.71      126.30     88.66 o 
  -9  -4   7       28.28      -66.91     66.91 o 
  -8  -4   7       92.79       55.20     72.77 o 
  -7  -4   7       41.94       71.93     66.08 o 
  -6  -4   7     1050.58      965.24    118.77 o 
  -5  -4   7     3813.55     3773.15    179.83 o 
  -4  -4   7       93.14       88.92     33.88 o 
  -3  -4   7      830.71      789.79     51.53 o 
  -2  -4   7     2341.38     2288.38     70.52 o 
  -1  -4   7      939.77      664.51    224.16 o 
   0  -4   7     2860.04     3162.18    308.23 o 
   1  -4   7     6634.14     7101.15    127.97 o 
   2  -4   7     1198.68     1214.33     51.63 o 
   3  -4   7       72.28      109.61     35.43 o 
   4  -4   7     3164.15     2582.07    132.99 o 
   5  -4   7    14434.91    13346.96    297.77 o 
   6  -4   7     3252.26     3057.16    163.10 o 
   7  -4   7      359.63      432.44     94.52 o 
   8  -4   7     2807.80     3140.81    185.69 o 
   9  -4   7     4896.94     4888.11    233.36 o 
  10  -4   7     2769.46     3199.13    154.32 o 
  11  -4   7      136.06       85.99     59.46 o 
 -10  -3   7      234.64       81.13     81.13 o 
  -9  -3   7     2049.60     2324.45    174.81 o 
  -8  -3   7     3526.21     3644.34    199.07 o 
  -7  -3   7      116.80       83.64     71.10 o 
  -6  -3   7     1399.48     1292.29    119.61 o 
  -5  -3   7    17092.91    15819.40    427.00 o 
  -4  -3   7    20273.57    18876.41    197.93 o 
  -3  -3   7      135.81      187.50     32.62 o 
  -2  -3   7      124.86      129.26     30.15 o 
  -1  -3   7    23882.53    23365.78    214.75 o 
   0  -3   7    24614.61    27359.69    242.98 o 
   1  -3   7      308.73      435.84     46.29 o 
   2  -3   7     6932.96     6596.72    119.78 o 
   3  -3   7     4390.91     4440.20    105.85 o 
   4  -3   7     1001.77      913.92     65.30 o 
   5  -3   7      414.75      494.33     92.01 o 
   6  -3   7     1083.57      968.59    112.92 o 
   7  -3   7      260.95      368.03     95.35 o 
   8  -3   7       25.87       66.91     79.46 o 
   9  -3   7        0.73       31.00     50.36 o 
  10  -3   7       10.60      -49.97     49.97 o 
  11  -3   7       44.67       -7.53     67.75 o 
 -11  -2   7      107.27       30.11     84.48 o 
 -10  -2   7     1348.57     1639.41    158.92 o 
  -9  -2   7      579.92      610.60    111.25 o 
  -8  -2   7       23.97       28.44     70.26 o 
  -7  -2   7      154.12      163.94     70.26 o 
  -6  -2   7     4058.99     4183.92    267.24 o 
  -5  -2   7     7005.09     7408.74    293.59 o 
  -4  -2   7      270.67      329.33     38.98 o 
  -3  -2   7        5.10       -2.39     21.44 o 
  -2  -2   7      142.52       78.43     28.71 o 
  -1  -2   7     6473.61     6726.61    169.38 o 
   0  -2   7     3113.55     3286.13     96.19 o 
   1  -2   7    23328.79    25235.47    464.22 o 
   2  -2   7       35.86       63.57     44.33 o 
   3  -2   7       56.06       71.43     59.39 o 
   4  -2   7     2788.63     2829.04     94.63 o 
   5  -2   7    11457.97    11368.79    267.66 o 
   6  -2   7     6298.49     6687.28    223.33 o 
   7  -2   7      185.23      308.64     85.32 o 
   8  -2   7       57.09       84.93     56.04 o 
   9  -2   7      667.15      781.72     86.45 o 
  10  -2   7      612.03      728.53    135.50 o 
  11  -2   7      222.62      301.12    111.25 o 
 -11  -1   7      123.52      102.04     76.12 o 
 -10  -1   7      975.89     1132.53    146.38 o 
  -9  -1   7     4704.52     4812.83    214.96 o 
  -8  -1   7     1926.98     1824.82     89.16 o 
  -7  -1   7        3.23      -29.84     37.80 o 
  -6  -1   7     3258.31     3322.13    159.76 o 
  -5  -1   7    18352.60    18568.26    207.96 o 
  -4  -1   7    10022.41     9939.18    319.94 o 
  -3  -1   7     1219.01     1110.37     52.60 o 
  -2  -1   7     3671.29     4013.03     81.79 o 
  -1  -1   7     1329.72     1599.92     57.48 o 
   0  -1   7    18508.51    18772.62    491.82 o 
   1  -1   7      338.36      210.78     51.02 o 
   2  -1   7     5137.58     5240.25    156.41 o 
   3  -1   7     3658.82     3587.05    263.89 o 
   4  -1   7      261.15      384.81    103.30 o 
   5  -1   7      255.78      222.49     71.93 o 
   6  -1   7      734.34      944.33    115.43 o 
   7  -1   7     2019.44     2238.87    107.94 o 
   8  -1   7     1129.05     1282.37    110.41 o 
   9  -1   7        0.71      -55.20     55.20 o 
 -12   0   7      177.97      235.87     97.03 o 
 -11   0   7       13.19      -34.29     68.59 o 
 -10   0   7      570.54      566.27    114.59 o 
  -9   0   7      490.90      562.94     72.29 o 
  -8   0   7        9.04      -42.25     68.17 o 
  -7   0   7      274.39      297.90     91.17 o 
  -6   0   7     3654.77     4045.92    105.86 o 
  -5   0   7      874.27     1024.18     58.52 o 
  -4   0   7     1220.50     1512.61     77.79 o 
  -3   0   7     2166.27     2213.46     61.80 o 
  -2   0   7      628.79      584.53     41.54 o 
  -1   0   7      139.56      163.10     42.66 o 
   1   0   7     3364.14     2944.24    107.90 o 
   2   0   7     6120.52     5710.33    162.27 o 
   3   0   7     2666.72     2480.56     81.61 o 
   4   0   7     2575.37     2523.74     87.22 o 
   5   0   7     4568.74     5388.30    184.85 o 
   6   0   7     5794.38     5490.90    145.47 o 
   7   0   7     3351.03     3299.35    126.24 o 
   8   0   7      258.01      211.62     78.62 o 
   9   0   7       24.53      -45.17     68.59 o 
  10   0   7      434.06      360.50    118.77 o 
 -12   1   7      132.47       50.19     88.66 o 
 -11   1   7       60.61      127.97     85.32 o 
 -10   1   7     2379.17     2602.28    121.54 o 
  -9   1   7     4293.18     4890.10    148.74 o 
  -8   1   7     2484.82     2622.08    130.90 o 
  -7   1   7     1961.77     2114.98    102.88 o 
  -6   1   7      261.46      208.10     41.20 o 
  -5   1   7     9772.53     9572.66    139.93 o 
  -4   1   7    18167.39    17694.44    379.74 o 
  -3   1   7     3805.02     3823.33    124.63 o 
  -2   1   7      232.21      257.35     41.40 o 
  -1   1   7     1829.82     2225.97     62.68 o 
   0   1   7      243.22      117.55     32.20 o 
   1   1   7      588.51      555.39     61.90 o 
   2   1   7     4467.75     4514.23    147.21 o 
   3   1   7    11989.66    12643.98    140.20 o 
   4   1   7      665.08      684.89     48.67 o 
   5   1   7        3.95      -14.58     37.47 o 
   6   1   7      257.58      246.28     53.71 o 
   7   1   7     2056.49     2084.39    162.27 o 
   8   1   7      212.32      250.09     93.68 o 
   9   1   7       17.07      -57.71     57.71 o 
 -12   2   7      276.49      206.60     86.15 o 
 -11   2   7       32.78       18.61     48.79 o 
 -10   2   7     1014.19     1231.83    159.76 o 
  -9   2   7      903.50      905.84     78.66 o 
  -8   2   7       20.11       -2.46     61.06 o 
  -7   2   7      146.05      125.28     58.55 o 
  -6   2   7      225.36      378.65     47.04 o 
  -5   2   7     2217.79     2606.44     78.98 o 
  -4   2   7      520.61      609.92     40.06 o 
  -3   2   7     5238.85     5623.34    148.05 o 
  -2   2   7    16339.26    17270.46    272.68 o 
  -1   2   7      447.46      464.49     38.74 o 
   0   2   7      134.80      166.08     31.68 o 
   1   2   7     7557.21     7051.13    163.94 o 
   2   2   7    15318.63    16792.23    208.69 o 
   3   2   7     1568.10     1602.90     57.96 o 
   4   2   7      386.48      500.26     46.89 o 
   5   2   7     2690.78     2749.45    104.83 o 
   6   2   7     3214.77     3573.24    187.36 o 
   7   2   7      343.97      223.33     81.97 o 
   8   2   7       27.85       28.44     72.77 o 
   9   2   7        9.11       59.39     93.68 o 
 -13   3   7      423.37      396.47    107.90 o 
 -12   3   7      574.57      656.26     86.39 o 
 -11   3   7      344.77      400.90     66.45 o 
 -10   3   7      149.98      137.11     51.14 o 
  -9   3   7     3200.13     3313.00    120.03 o 
  -8   3   7     5035.81     5422.06    258.46 o 
  -7   3   7     4908.23     5067.33    121.32 o 
  -6   3   7     2345.67     2690.15    153.90 o 
  -5   3   7     3621.43     4270.05    147.21 o 
  -4   3   7     5023.17     5196.88    112.50 o 
  -3   3   7     2907.95     2735.21    118.36 o 
  -2   3   7     3865.08     3815.94    158.92 o 
  -1   3   7     7331.76     7021.48    114.52 o 
   0   3   7      395.08      495.28     35.91 o 
   1   3   7     2360.07     2583.21     73.04 o 
   2   3   7     1602.24     1664.18     81.55 o 
   3   3   7    11460.59    11395.62    135.84 o 
   4   3   7     3511.85     3323.15    158.92 o 
   5   3   7       66.83       85.32     61.90 o 
   6   3   7      255.50      518.59    109.57 o 
   7   3   7      711.73     1014.59    144.70 o 
   8   3   7      268.60      297.77    104.55 o 
 -13   4   7       26.41      -33.41     50.42 o 
 -12   4   7        4.25       -9.83     45.44 o 
 -11   4   7      758.46      868.60     86.79 o 
 -10   4   7       35.96       49.27     47.23 o 
  -9   4   7      439.98      560.40     67.63 o 
  -8   4   7     1300.86     1384.41     86.57 o 
  -7   4   7      354.71      431.84     51.98 o 
  -6   4   7        3.63      -17.29     23.99 o 
  -5   4   7      760.62      446.66     70.26 o 
  -4   4   7      123.36      151.74     38.38 o 
  -3   4   7       32.95       39.96     29.55 o 
  -2   4   7     2651.02     2298.43     75.92 o 
  -1   4   7      326.10      311.05     41.18 o 
   0   4   7      848.50      819.75     40.86 o 
   1   4   7     8352.82     8742.40    224.16 o 
   2   4   7    10119.42    10795.26    170.21 o 
   3   4   7     1947.51     1860.23    123.79 o 
   4   4   7      370.69      355.48     81.13 o 
   5   4   7      577.62      597.21    101.21 o 
   6   4   7     2312.89     2316.92    171.47 o 
   7   4   7      474.99      603.90    124.63 o 
   8   4   7        0.76      -66.08     66.08 o 
 -13   5   7      810.80      710.13    130.48 o 
 -12   5   7     2703.55     2906.79    129.33 o 
 -11   5   7     1631.96     1953.94    235.87 o 
 -10   5   7       62.16       59.12     47.51 o 
  -9   5   7     1273.06     1205.06     85.32 o 
  -8   5   7     7619.89     8382.44    296.93 o 
  -7   5   7     5630.39     5560.25    283.55 o 
  -6   5   7      136.11      177.37     48.93 o 
  -5   5   7       10.43       33.75     34.41 o 
  -4   5   7     4085.20     3683.13    101.71 o 
  -3   5   7     2176.35     2231.34     78.50 o 
  -2   5   7     4570.49     4681.71    123.79 o 
  -1   5   7     7684.16     7462.74    216.29 o 
   0   5   7      278.30      378.37     35.38 o 
   1   5   7     1934.29     1896.98     62.94 o 
   2   5   7      371.66      418.98     47.48 o 
   3   5   7     2856.40     2908.28    149.72 o 
   4   5   7      893.72      983.64    107.06 o 
   5   5   7        2.90       -5.86     61.06 o 
   6   5   7       10.95      -15.06     77.79 o 
   7   5   7        6.01      -34.29     73.61 o 
 -13   6   7      333.08      445.82    121.28 o 
 -12   6   7       72.90       46.00     71.10 o 
 -11   6   7      754.76      792.10    125.46 o 
 -10   6   7        2.81      -23.42     59.39 o 
  -9   6   7     2239.21     2312.74    161.43 o 
  -8   6   7     1781.24     1735.33     80.92 o 
  -7   6   7      814.40      884.96     94.52 o 
  -6   6   7      935.32     1047.99     49.00 o 
  -5   6   7      667.57      605.27     63.56 o 
  -4   6   7     1101.86     1266.52     70.45 o 
  -3   6   7      146.46      215.21     58.97 o 
  -2   6   7      785.69      780.24     41.76 o 
  -1   6   7       31.30       17.19     23.54 o 
   0   6   7       66.42       18.43     24.85 o 
   1   6   7      559.36      397.55     38.86 o 
   2   6   7      474.55      554.43     69.00 o 
   3   6   7        3.58       -8.36     51.02 o 
   4   6   7        0.56      -51.86     53.53 o 
   5   6   7        0.04      -67.75     67.75 o 
   6   6   7      131.97       56.04     78.62 o 
   7   6   7       34.11       24.26     82.81 o 
 -13   7   7      850.75      985.32    156.41 o 
 -12   7   7     1749.54     1896.19    171.47 o 
 -11   7   7       17.82       -8.36     74.44 o 
 -10   7   7       28.73       -4.18     61.06 o 
  -9   7   7      510.93      583.83    114.59 o 
  -8   7   7     5369.24     5643.41    227.51 o 
  -7   7   7      367.40      414.87     85.32 o 
  -6   7   7     2510.82     2435.15    106.06 o 
  -5   7   7     1687.16     1865.03     89.89 o 
  -4   7   7       93.10       62.62     38.70 o 
  -3   7   7      402.45      370.36     52.22 o 
  -2   7   7     1247.09     1206.56     69.47 o 
  -1   7   7     5560.22     5388.38    257.62 o 
   0   7   7     3640.51     3435.69    109.68 o 
   1   7   7      157.93      143.63     46.62 o 
   2   7   7      105.09      145.47     49.17 o 
   3   7   7      336.24      270.12     61.86 o 
   4   7   7     1065.14     1019.61    121.28 o 
   5   7   7       89.83       19.24     70.26 o 
   6   7   7       51.38      112.08    100.37 o 
 -13   8   7       69.93       50.19     74.44 o 
 -12   8   7        6.74      -51.86     51.86 o 
 -11   8   7       63.41       76.95     76.12 o 
 -10   8   7      298.13      282.71     92.01 o 
  -9   8   7      437.26      459.20    102.04 o 
  -8   8   7      151.86      167.29     81.13 o 
  -7   8   7      407.36      457.74    115.01 o 
  -6   8   7      790.78      842.80     75.09 o 
  -5   8   7      441.21      499.16     63.95 o 
  -4   8   7      945.81      999.24     71.11 o 
  -3   8   7       34.29       24.06     34.17 o 
  -2   8   7      110.67       89.02     46.42 o 
  -1   8   7       11.53       24.26     68.59 o 
   0   8   7      324.54      388.94     92.01 o 
   1   8   7       49.29      -23.42     66.08 o 
   2   8   7      196.40       75.28     84.48 o 
   3   8   7      346.01      451.67    118.77 o 
   4   8   7      105.86        1.55     46.43 o 
   5   8   7      538.39      664.13    118.77 o 
 -13   9   7      622.40      396.47    107.06 o 
 -11   9   7      328.22       53.53     74.44 o 
 -10   9   7      137.22       92.84     83.64 o 
  -9   9   7       38.48       36.80     71.10 o 
  -8   9   7      516.14      608.92    107.06 o 
  -7   9   7       14.99       14.57     45.25 o 
  -6   9   7     1205.18     1365.76     88.89 o 
  -5   9   7     5057.75     4916.78    225.84 o 
  -4   9   7     2324.59     2280.82    230.44 o 
  -3   9   7     1451.08     1126.04    260.97 o 
  -2   9   7      326.50      331.23     91.17 o 
  -1   9   7     3410.22     3472.87    198.23 o 
   0   9   7     3820.24     3411.81    200.74 o 
   1   9   7      488.98      543.68    118.77 o 
   2   9   7       23.99       20.07     77.79 o 
   3   9   7      479.08      417.38    109.57 o 
   4   9   7      718.14      838.94    153.90 o 
 -12  10   7        0.73       -4.18     58.55 o 
 -11  10   7      244.08      209.11     87.83 o 
 -10  10   7      253.38      289.41     94.52 o 
  -9  10   7        1.02      -53.53     56.04 o 
  -8  10   7       29.21       20.07     51.50 o 
  -7  10   7        4.30       28.36     56.46 o 
  -6  10   7     1501.04     1626.67     97.41 o 
  -5  10   7      898.05      876.31     78.57 o 
  -4  10   7       25.93       45.94     42.61 o 
  -3  10   7      258.30      275.19     90.33 o 
  -2  10   7      271.81      251.77     92.84 o 
  -1  10   7      129.00      102.88     83.64 o 
   0  10   7      196.09      203.25     95.35 o 
   1  10   7      255.85      160.60     88.66 o 
   2  10   7       14.87      -40.15     69.42 o 
   3  10   7       70.17       54.37     71.93 o 
 -12  11   7      229.53      309.48    108.74 o 
 -11  11   7      321.43      257.62    105.39 o 
 -10  11   7        0.79      -10.87     64.41 o 
  -9  11   7      132.82       67.75     76.95 o 
  -8  11   7       51.29       15.96     55.24 o 
  -7  11   7      178.99      224.57     62.66 o 
  -6  11   7      169.11      164.49     54.26 o 
  -5  11   7     3016.31     2743.99    115.87 o 
  -4  11   7     2738.40     2513.48    176.49 o 
  -3  11   7      373.06      325.37    105.39 o 
  -2  11   7      372.84      352.14    108.74 o 
  -1  11   7     2520.03     2774.45    203.25 o 
   0  11   7     2716.94     2702.51    211.62 o 
   1  11   7      761.84      490.99    124.63 o 
   2  11   7       16.31       51.02     74.44 o 
 -11  12   7        1.77       37.64     78.62 o 
 -10  12   7      493.26      514.41    114.59 o 
  -9  12   7      306.26      389.78    109.57 o 
  -8  12   7       56.69      -10.09     56.37 o 
  -7  12   7        4.63       -1.56     48.23 o 
  -6  12   7      749.00      773.70    130.48 o 
  -5  12   7      813.85     1011.25    150.56 o 
  -4  12   7       40.75       10.87     64.41 o 
  -3  12   7      138.28      216.64     93.68 o 
  -2  12   7      259.12      269.33     99.54 o 
  -1  12   7      558.67      772.03    154.74 o 
   0  12   7       12.86      -63.57     86.99 o 
 -10  13   7       60.58       10.87     99.54 o 
  -9  13   7      246.06      281.50     81.13 o 
  -8  13   7       39.44      -49.66     49.66 o 
  -7  13   7      166.90        4.18     79.46 o 
  -6  13   7       16.35      -21.75     74.44 o 
  -5  13   7     1719.54     1732.25    164.78 o 
  -4  13   7     1114.48      990.34    149.72 o 
  -3  13   7       13.09      -61.06     76.12 o 
  -2  13   7        0.30      -30.11     76.12 o 
  -1  13   7      365.55      178.16    115.43 o 
  -9  14   7       45.40      -82.44     98.70 o 
  -8  14   7       51.60       30.95    112.08 o 
  -7  14   7       31.15       50.19    109.57 o 
  -6  14   7       14.24      -72.77     81.97 o 
  -5  14   7        1.48      -78.62     78.62 o 
  -4  14   7      149.17       76.95     87.83 o 
   4 -15   8      135.20      219.98    109.57 o 
   5 -15   8      150.98      261.80    108.74 o 
   1 -14   8        6.73       13.38     76.12 o 
   2 -14   8      281.85      360.50    119.61 o 
   3 -14   8       18.90      -29.28     84.48 o 
   4 -14   8      481.10      557.06    121.28 o 
   5 -14   8      105.42       71.10     87.83 o 
   6 -14   8      227.98      124.63     83.64 o 
   8 -14   8      382.09      265.15    110.41 o 
  -1 -13   8       35.21      -74.44     83.64 o 
   0 -13   8      485.47      561.25    122.96 o 
   1 -13   8     1540.73     1955.58    189.87 o 
   2 -13   8      814.03      967.75    149.72 o 
   3 -13   8       73.50       51.02     78.62 o 
   4 -13   8      154.64      178.16     88.66 o 
   5 -13   8     1656.72     1737.27    156.41 o 
   6 -13   8      737.72      859.27    183.60 o 
   7 -13   8       11.05      -46.00     66.08 o 
   8 -13   8       11.22      -74.44     77.79 o 
   9 -13   8      222.94      119.61     81.97 o 
  -3 -12   8       45.37       56.88     92.84 o 
  -2 -12   8       78.61       81.97     88.66 o 
  -1 -12   8       40.26      -22.58     71.10 o 
   0 -12   8      892.31     1189.41    158.92 o 
   1 -12   8       23.99       18.40     81.97 o 
   2 -12   8      785.03      842.29    129.65 o 
   3 -12   8      120.87       55.20     78.62 o 
   4 -12   8      660.88      789.59    131.32 o 
   5 -12   8       37.68       63.86     49.97 o 
   6 -12   8      568.78      603.15    110.83 o 
   7 -12   8       68.09      198.23     87.83 o 
   8 -12   8       32.75      -20.07     63.57 o 
   9 -12   8       17.58        5.02     73.61 o 
  10 -12   8      492.32      394.80    112.08 o 
  -4 -11   8      372.99      372.21    117.10 o 
  -3 -11   8     1047.59     1085.69    153.07 o 
  -2 -11   8      622.21      651.58    124.63 o 
  -1 -11   8      145.94      198.23     93.68 o 
   0 -11   8     1996.62     2074.35    168.12 o 
   1 -11   8     6239.01     6477.34    269.33 o 
   2 -11   8     4417.50     4344.43    219.15 o 
   3 -11   8      816.73     1077.33    143.03 o 
   4 -11   8      663.96      686.44     78.37 o 
   5 -11   8     1878.68     1638.18     96.00 o 
   6 -11   8      778.81      773.45     83.93 o 
   7 -11   8      101.30        8.36     71.10 o 
   8 -11   8        4.51        0.00     70.26 o 
   9 -11   8      262.33      181.51     97.86 o 
  10 -11   8      122.19       30.95     76.12 o 
  11 -11   8      237.78      133.83    106.23 o 
  -5 -10   8      561.84      730.21    143.03 o 
  -4 -10   8     1039.83      984.48    144.70 o 
  -3 -10   8        5.09      -17.63     50.85 o 
  -2 -10   8      335.09      341.40     72.74 o 
  -1 -10   8      649.44      725.54    143.87 o 
   0 -10   8     2340.07     2471.40    113.48 o 
   1 -10   8      468.53      622.31    120.45 o 
   2 -10   8     1021.69     1180.85     82.17 o 
   3 -10   8     1044.33     1105.38     85.70 o 
   4 -10   8      883.42      850.51     76.66 o 
   5 -10   8      982.00     1032.37     88.94 o 
   6 -10   8      309.77      320.35     84.48 o 
   7 -10   8      692.75      744.43    122.12 o 
   8 -10   8       13.89      -43.49     58.55 o 
   9 -10   8       68.52      -42.66     64.41 o 
  10 -10   8       40.81       87.83     77.79 o 
  11 -10   8      254.10      332.90    114.59 o 
  -6  -9   8       36.22      102.04     89.50 o 
  -5  -9   8      174.80      159.76     86.99 o 
  -4  -9   8      455.95      439.13    106.23 o 
  -3  -9   8     2463.05     2334.48    178.16 o 
  -2  -9   8     1599.88     1585.05     96.54 o 
  -1  -9   8     1644.73     1459.82     89.52 o 
   0  -9   8     5730.98     5678.45    371.79 o 
   1  -9   8    10617.46    11368.69    346.81 o 
   2  -9   8     2652.44     3045.53     85.66 o 
   3  -9   8      483.02      528.16     72.77 o 
   4  -9   8      925.90      893.03     81.21 o 
   5  -9   8     3903.34     3825.58    128.34 o 
   6  -9   8     1744.73     1807.53    141.36 o 
   7  -9   8       11.96       45.17     67.75 o 
   8  -9   8      159.14      200.74     89.50 o 
   9  -9   8      475.86      460.87    116.26 o 
  10  -9   8        3.52       20.07     86.99 o 
  11  -9   8       36.60       37.64     78.62 o 
  -7  -8   8       22.62       81.97     88.66 o 
  -6  -8   8       19.32       72.77     73.61 o 
  -5  -8   8      480.31      506.88    112.08 o 
  -4  -8   8     1757.93     1934.67    153.07 o 
  -3  -8   8       21.68      -57.71     60.22 o 
  -2  -8   8        1.55       51.86     70.26 o 
  -1  -8   8      363.35      379.23     74.02 o 
   0  -8   8     2833.73     3060.02     79.78 o 
   1  -8   8      105.08       78.17     31.75 o 
   2  -8   8      123.63      147.23     34.25 o 
   3  -8   8       22.54       -7.72     29.84 o 
   4  -8   8      359.02      360.91     57.95 o 
   5  -8   8     1772.65     2045.08    141.36 o 
   6  -8   8       12.05       17.57     66.08 o 
   7  -8   8     1582.32     1571.66    139.68 o 
   8  -8   8     1977.46     1141.73    123.79 o 
   9  -8   8        0.40      -31.78     67.75 o 
  10  -8   8       86.45       64.41     76.95 o 
  11  -8   8      124.70       55.20     78.62 o 
  -8  -7   8       66.34       18.40     83.64 o 
  -7  -7   8      298.73      240.89    101.21 o 
  -6  -7   8       91.68      167.29     79.46 o 
  -5  -7   8        7.31       22.58     55.20 o 
  -4  -7   8     1552.08     1547.40    140.52 o 
  -3  -7   8     1914.91     1820.91    142.19 o 
  -2  -7   8     1466.09     1400.19    129.65 o 
  -1  -7   8      894.09      909.88     41.68 o 
   0  -7   8     2305.47     2420.61     59.40 o 
   1  -7   8     7569.66     7977.98    184.98 o 
   2  -7   8     7047.05     6399.18     98.16 o 
   3  -7   8     2169.64     2280.50     96.08 o 
   4  -7   8       56.09       44.00     63.99 o 
   5  -7   8      645.08      700.09    104.55 o 
   6  -7   8     1057.60     1044.70    126.30 o 
   7  -7   8       39.55      143.03     84.48 o 
   8  -7   8     1261.17     1268.87    145.54 o 
   9  -7   8     1645.53     1569.15    154.74 o 
  10  -7   8      195.81      161.43     89.50 o 
  11  -7   8        8.11      -22.58     67.75 o 
  -8  -6   8      143.39       96.19     84.48 o 
  -7  -6   8        5.05      -31.78     66.91 o 
  -6  -6   8      628.05      391.45     97.86 o 
  -5  -6   8       76.62      120.45     76.95 o 
  -4  -6   8     1417.21     1287.27    122.12 o 
  -3  -6   8      207.33      194.05     71.10 o 
  -2  -6   8     1106.80     1132.53    114.59 o 
  -1  -6   8     3020.80     2899.21     92.62 o 
   0  -6   8      967.75      995.67     49.41 o 
   1  -6   8     3469.09     3428.25     61.38 o 
   2  -6   8       37.02       44.13     21.86 o 
   3  -6   8     3324.23     2862.70     99.50 o 
   4  -6   8      142.99       88.66     60.22 o 
   5  -6   8     1742.32     1697.12    138.85 o 
   6  -6   8       74.75      120.45     72.77 o 
   7  -6   8     1054.41     1104.09    135.50 o 
   8  -6   8     1067.99     1121.66    125.46 o 
   9  -6   8       15.55       14.22     85.32 o 
  10  -6   8       43.43      123.79     88.66 o 
  11  -6   8      398.69      439.96    112.92 o 
  -9  -5   8       72.44       40.99     91.17 o 
  -8  -5   8        0.67      -19.24     69.42 o 
  -7  -5   8     1109.14     1182.72    132.99 o 
  -6  -5   8     1110.76     1080.67    129.65 o 
  -5  -5   8        4.64        2.51     60.22 o 
  -4  -5   8      422.30      336.25     81.97 o 
  -3  -5   8     5110.47     4588.91    103.34 o 
  -2  -5   8    13477.56    10310.18   1610.13 o 
  -1  -5   8     4725.43     4695.06    191.96 o 
   0  -5   8      258.36      308.31     43.07 o 
   1  -5   8     4072.88     3779.91    104.19 o 
   2  -5   8     9936.15     9215.54    125.21 o 
   3  -5   8      218.26      173.53     33.72 o 
   4  -5   8     2340.69     2686.62    145.54 o 
   5  -5   8      192.04      260.97     82.81 o 
   6  -5   8      297.29      452.51    102.88 o 
   7  -5   8      254.94      337.92     92.01 o 
   8  -5   8     2767.93     2412.27    165.61 o 
   9  -5   8     1923.00     2096.94    170.63 o 
  10  -5   8      268.57      287.73    105.39 o 
  11  -5   8        7.56      -52.75     52.75 o 
 -10  -4   8       10.78      -28.44     83.64 o 
  -9  -4   8        7.39      -56.04     56.04 o 
  -8  -4   8       51.23      157.25     76.95 o 
  -7  -4   8      168.50      153.07     76.12 o 
  -6  -4   8      368.51      312.83     80.30 o 
  -5  -4   8     1074.34     1125.84    114.59 o 
  -4  -4   8      104.70      101.33     36.13 o 
  -3  -4   8     1836.34     1875.18     71.75 o 
  -2  -4   8     2671.18     2064.83    152.65 o 
  -1  -4   8     9791.80     8780.11    136.23 o 
   0  -4   8     2113.10     2272.43     77.88 o 
   1  -4   8     4738.34     4613.76    158.09 o 
   2  -4   8        3.28       -7.97     23.80 o 
   3  -4   8     9530.23     9766.83    200.74 o 
   4  -4   8     2662.10     2206.29     92.27 o 
   5  -4   8      847.22     1048.89    108.74 o 
   6  -4   8      263.88      244.24     88.66 o 
   7  -4   8     3024.59     3459.49    193.22 o 
   8  -4   8     1317.28     1521.47    144.70 o 
   9  -4   8        9.80       16.73     66.91 o 
  10  -4   8       16.90      -72.77     73.61 o 
  11  -4   8      183.64      154.14    143.45 o 
 -10  -3   8      146.80      109.57     85.32 o 
  -9  -3   8       25.92       -1.67     70.26 o 
  -8  -3   8        4.35      -59.39     59.39 o 
  -7  -3   8     1347.91     1550.75    135.50 o 
  -6  -3   8     6091.69     5420.08    205.76 o 
  -5  -3   8     1396.22     1357.84     83.23 o 
  -4  -3   8     1585.00     1469.99     65.46 o 
  -3  -3   8    15681.82    14636.89    173.11 o 
  -2  -3   8    13796.15    13068.01    162.28 o 
  -1  -3   8     4602.35     4576.36    174.81 o 
   0  -3   8      331.84      343.06     41.67 o 
   1  -3   8     1015.53      983.17     67.33 o 
   2  -3   8     6348.63     6329.41    187.78 o 
   3  -3   8     1287.21     1238.14     68.86 o 
   4  -3   8     2460.05     2447.19    111.25 o 
   5  -3   8     2016.57     1992.38    131.32 o 
   6  -3   8     1779.79     2090.25    147.21 o 
   7  -3   8        9.70        3.35     76.95 o 
   8  -3   8     2805.67     2797.03    172.31 o 
   9  -3   8     1864.98     1842.66    165.61 o 
  10  -3   8      194.91      116.72     57.88 o 
  11  -3   8        9.18      -73.61     73.61 o 
 -11  -2   8      187.60      229.18     97.86 o 
 -10  -2   8       21.82       -1.67     71.10 o 
  -9  -2   8       78.39       67.75     76.95 o 
  -8  -2   8      275.72      397.31     90.33 o 
  -7  -2   8     1153.56     1135.04    114.59 o 
  -6  -2   8     3217.00     3442.43    103.34 o 
  -5  -2   8     4631.63     4438.59    107.18 o 
  -4  -2   8       63.18       69.48     28.32 o 
  -3  -2   8     1248.44     1138.59     54.42 o 
  -2  -2   8      224.78      263.97     36.17 o 
  -1  -2   8     8072.62     7978.19    168.12 o 
   0  -2   8     4867.66     4884.01    124.63 o 
   1  -2   8     1427.53     1589.20     81.55 o 
   2  -2   8      424.54      662.45     90.33 o 
   3  -2   8      253.68      167.68     39.92 o 
   4  -2   8     1809.09     1763.45     80.44 o 
   5  -2   8      267.80      327.88     83.64 o 
   6  -2   8      216.45      166.45     76.95 o 
   7  -2   8       27.58       10.87     69.42 o 
   8  -2   8       11.39      -20.07     67.75 o 
   9  -2   8      210.23      252.19     70.20 o 
  10  -2   8       42.65       -5.86     81.13 o 
 -11  -1   8       92.55       -4.18     76.12 o 
 -10  -1   8       86.13       36.80     71.10 o 
  -9  -1   8      102.56       35.97     65.24 o 
  -8  -1   8       50.18       56.20     41.39 o 
  -7  -1   8     2992.20     3211.22    281.46 o 
  -6  -1   8     6453.83     6001.54    128.60 o 
  -5  -1   8     5148.14     5524.97    117.66 o 
  -4  -1   8       27.06        8.53     26.54 o 
  -3  -1   8     8200.54     7241.78    123.79 o 
  -2  -1   8    12209.58    11284.50    140.11 o 
  -1  -1   8     5295.90     5415.12     96.54 o 
   0  -1   8       31.20       39.52     25.94 o 
   1  -1   8      965.49     1194.43     88.66 o 
   2  -1   8     2282.94     2278.44    122.96 o 
   3  -1   8     1130.48     1464.31     60.43 o 
   4  -1   8     3468.11     3378.53    216.64 o 
   5  -1   8     2148.53     2313.57    141.36 o 
   6  -1   8       96.81      153.07     77.79 o 
   7  -1   8      304.32      433.24     70.30 o 
   8  -1   8      477.34      502.24     98.70 o 
   9  -1   8     1359.37     1543.22    158.09 o 
  10  -1   8      243.32      235.87    101.21 o 
 -12   0   8      265.61      265.15    106.23 o 
 -11   0   8       42.36      -61.90     61.90 o 
 -10   0   8     1199.58     1255.49    136.34 o 
  -9   0   8      275.61      325.48     62.08 o 
  -8   0   8     1065.21     1029.50     77.64 o 
  -7   0   8        1.73      -21.38     34.57 o 
  -6   0   8     3482.24     3518.42    232.95 o 
  -5   0   8     9417.46     9082.00    179.41 o 
  -4   0   8       69.80       64.09     26.54 o 
  -3   0   8     1045.01      912.21     89.50 o 
  -2   0   8      266.24      246.93     31.87 o 
  -1   0   8     5067.95     5304.31     68.42 o 
   0   0   8     3500.09     3737.67    233.36 o 
   1   0   8     1445.96     1228.72     82.81 o 
   2   0   8     1895.82     2285.13    117.94 o 
   3   0   8     2090.32     2164.69    114.59 o 
   4   0   8     1741.66     1543.90     77.05 o 
   5   0   8      316.20      449.16     88.66 o 
   6   0   8     2381.68     2655.38    112.47 o 
   7   0   8     1503.50     1543.67     97.86 o 
   8   0   8       50.26      -48.51     63.57 o 
   9   0   8        1.69      -46.84     69.42 o 
  10   0   8      158.80      159.76     98.70 o 
 -12   1   8      175.44      139.68     81.13 o 
 -11   1   8      249.22      277.70    102.88 o 
 -10   1   8      262.26      285.76     71.52 o 
  -9   1   8       27.21       44.83     42.98 o 
  -8   1   8       35.47       42.75     42.20 o 
  -7   1   8      531.04      500.04     58.83 o 
  -6   1   8     2796.32     2965.71     91.81 o 
  -5   1   8     1891.96     1925.67     68.33 o 
  -4   1   8     1912.83     1788.40     59.43 o 
  -3   1   8      254.10      223.15     28.89 o 
  -2   1   8      629.44      628.67     43.21 o 
  -1   1   8      291.83      406.41     59.39 o 
   0   1   8     4927.27     4716.74    122.96 o 
   1   1   8     1554.58     1437.83     93.68 o 
   2   1   8      828.46     1001.21     88.66 o 
   3   1   8      266.43      345.45     71.93 o 
   4   1   8     1985.11     1740.53     66.04 o 
   5   1   8    11269.00    11748.71    201.61 o 
   6   1   8     5900.63     6106.90    160.18 o 
   7   1   8      104.75       18.40     70.26 o 
   8   1   8      357.83      437.45    106.23 o 
   9   1   8     1318.60     1436.99    157.25 o 
 -12   2   8       48.01       22.58     70.26 o 
 -11   2   8       18.95       35.95     59.39 o 
 -10   2   8     1394.33     1554.69    115.85 o 
  -9   2   8     3140.81     3542.10    125.51 o 
  -8   2   8     1145.43     1152.53    113.34 o 
  -7   2   8     1159.98     1240.53     76.27 o 
  -6   2   8     4198.72     3983.69    115.85 o 
  -5   2   8    18325.64    18609.78    190.26 o 
  -4   2   8     6770.55     6664.47    358.83 o 
  -3   2   8      580.90      717.73     50.85 o 
  -2   2   8      384.70      476.49     86.57 o 
  -1   2   8     1344.50     1173.63     56.04 o 
   0   2   8    11850.19    10816.11    382.67 o 
   1   2   8      110.72       94.52     40.99 o 
   2   2   8     6749.26     6640.03    123.61 o 
   3   2   8      359.27      427.83     50.82 o 
   4   2   8       23.63       16.95     38.69 o 
   5   2   8      264.48      314.51     55.01 o 
   6   2   8      741.61      875.75    119.61 o 
   7   2   8      682.94      773.70    124.63 o 
   8   2   8        1.79       49.35     81.13 o 
   9   2   8        1.73      -78.62     78.62 o 
 -13   3   8      194.01       45.17     82.81 o 
 -12   3   8      133.99       72.86     59.42 o 
 -11   3   8        5.76        4.24     69.01 o 
 -10   3   8     1171.14     1367.15     90.26 o 
  -9   3   8      593.12      690.44     80.72 o 
  -8   3   8       22.70       10.18     38.83 o 
  -7   3   8     2180.91     2431.56    161.43 o 
  -6   3   8     6489.69     7110.31    180.67 o 
  -5   3   8     3607.06     3868.11     90.33 o 
  -4   3   8     1321.89     1461.29    126.72 o 
  -3   3   8      918.91     1003.87     56.48 o 
  -2   3   8       49.04       41.78     25.41 o 
  -1   3   8      502.81      525.32     46.68 o 
   0   3   8     3313.22     3106.35     64.20 o 
   1   3   8    14487.75    14214.51    278.11 o 
   2   3   8     3057.84     2899.38     88.12 o 
   3   3   8     1564.00     1650.66    102.02 o 
   4   3   8     2785.21     2917.48    153.90 o 
   5   3   8     7111.48     6604.47    234.20 o 
   6   3   8     4143.78     4024.08    209.11 o 
   7   3   8      371.55      366.36    103.72 o 
   8   3   8      205.73      393.12    119.61 o 
 -13   4   8      417.74      379.74    100.37 o 
 -12   4   8      609.57      516.58     82.39 o 
 -11   4   8      517.97      813.56     85.98 o 
 -10   4   8     1033.43     1201.90     85.51 o 
  -9   4   8     5602.57     6217.22    153.92 o 
  -8   4   8     2519.39     2425.71     95.05 o 
  -7   4   8      617.26      642.06     59.61 o 
  -6   4   8     1867.92     2072.73    101.63 o 
  -5   4   8    19003.31    21386.75    347.12 o 
  -4   4   8    27336.84    25167.26    434.11 o 
  -3   4   8      657.58      748.24     54.33 o 
  -2   4   8     1792.15     2052.54     75.11 o 
  -1   4   8     3309.06     3274.39     62.13 o 
   0   4   8    11370.23    10917.90    121.43 o 
   1   4   8     3699.71     3759.90     81.00 o 
   2   4   8      525.94      617.23     56.43 o 
   3   4   8      741.53      866.54    100.37 o 
   4   4   8      453.96      636.53     99.54 o 
   5   4   8       45.61      165.61     81.13 o 
   6   4   8      356.69      423.23    101.21 o 
   7   4   8      149.44      239.22    105.39 o 
   8   4   8      104.93       56.88     92.01 o 
 -13   5   8      126.09       94.52     94.52 o 
 -12   5   8        6.57       50.19     64.41 o 
 -11   5   8      105.80      123.79     81.97 o 
 -10   5   8     2580.89     2743.10    112.11 o 
  -9   5   8     1811.13     1926.62     93.25 o 
  -8   5   8     1555.97     1792.16     84.18 o 
  -7   5   8       34.30        5.47     32.15 o 
  -6   5   8     3661.33     3810.06     83.72 o 
  -5   5   8     9264.46     9236.76    166.15 o 
  -4   5   8     1154.21     1133.45     87.83 o 
  -3   5   8     1339.82     1229.00     66.49 o 
  -2   5   8      728.57      760.38     55.18 o 
  -1   5   8     2702.50     2586.33    123.37 o 
   0   5   8     2494.25     2227.03     63.94 o 
   1   5   8     6602.23     6533.71    107.92 o 
   2   5   8     1455.66     1573.45     73.58 o 
   3   5   8       57.08       93.68     55.20 o 
   4   5   8     1382.25     1311.53    123.79 o 
   5   5   8     3062.12     3320.64    189.87 o 
   6   5   8     1976.57     2295.17    173.98 o 
   7   5   8       27.97       54.37    100.37 o 
 -13   6   8     1172.85     1309.02    170.63 o 
 -12   6   8      817.83      984.48    140.52 o 
 -11   6   8        4.22       19.24     73.61 o 
 -10   6   8      195.88      221.65     81.97 o 
  -9   6   8     2198.20     2058.46    153.07 o 
  -8   6   8     8092.59     8378.55    271.00 o 
  -7   6   8       33.30       34.29     61.90 o 
  -6   6   8      175.83      260.98     59.07 o 
  -5   6   8     6646.96     6671.59    149.74 o 
  -4   6   8     9755.54     9519.60    167.85 o 
  -3   6   8       29.01        8.96     30.11 o 
  -2   6   8     3065.18     3171.61    138.43 o 
  -1   6   8      521.59      407.43     52.22 o 
   0   6   8     1217.35     1291.94     58.13 o 
   1   6   8      107.80       72.40     44.83 o 
   2   6   8      461.53      538.17     67.51 o 
   3   6   8       62.80       40.99     62.73 o 
   4   6   8        0.81       -1.67     62.73 o 
   5   6   8       55.28      135.50     92.84 o 
   6   6   8        2.59      -55.20     71.93 o 
 -13   7   8       24.19       -1.67     68.59 o 
 -12   7   8       39.69       66.08     72.77 o 
 -11   7   8      171.02      239.22     90.33 o 
  -9   7   8     3341.36     3696.20    197.40 o 
  -8   7   8        0.81       -9.20     73.61 o 
  -7   7   8      309.78      368.03     97.03 o 
  -6   7   8     1561.83     1668.81    102.04 o 
  -5   7   8      721.88      898.19     74.86 o 
  -4   7   8        0.42      -12.55     51.86 o 
  -3   7   8       88.79       53.50     35.97 o 
  -2   7   8      546.31      533.82     59.97 o 
  -1   7   8       11.17       30.53     37.53 o 
   0   7   8      126.83      234.20     82.81 o 
   1   7   8     4127.33     3909.49    202.42 o 
   2   7   8     1344.68     1132.35     86.19 o 
   3   7   8       71.56       53.59     47.81 o 
   4   7   8       97.90      -34.29     61.06 o 
   5   7   8      100.88      157.25     83.64 o 
 -13   8   8     1078.24     1283.09    153.90 o 
 -12   8   8      607.16      784.57    138.01 o 
 -11   8   8       27.33       47.68     66.91 o 
 -10   8   8      275.68      392.29     94.52 o 
  -9   8   8     3257.75     3395.92    193.22 o 
  -8   8   8     2542.48     2803.72    173.14 o 
  -7   8   8      254.91      331.00     66.27 o 
  -6   8   8      422.67      492.39     65.64 o 
  -5   8   8       75.96       27.80     40.01 o 
  -4   8   8     1214.25     1225.35    113.34 o 
  -3   8   8       12.86      -18.64     34.74 o 
  -2   8   8     1074.73     1039.87     73.75 o 
  -1   8   8     1088.46      907.53    123.79 o 
   0   8   8      175.38      122.12     79.46 o 
   1   8   8        5.26       -3.35     83.64 o 
   2   8   8      241.84      330.39    111.25 o 
   3   8   8      667.83      669.98    128.81 o 
   4   8   8      527.58      478.44    122.96 o 
   5   8   8        0.28      -25.09     81.97 o 
 -13   9   8        3.28      106.23     85.32 o 
 -12   9   8      105.97      120.45     81.13 o 
 -11   9   8       28.37       71.10     65.24 o 
 -10   9   8      898.75      801.30    124.63 o 
  -9   9   8      585.36      673.33    125.46 o 
  -8   9   8        1.48       28.44     72.77 o 
  -7   9   8      137.06       93.88     50.36 o 
  -6   9   8      359.55      343.12     62.39 o 
  -5   9   8        4.77      -36.29     37.98 o 
  -4   9   8       35.81       65.68     41.68 o 
  -3   9   8      195.14      154.22     45.80 o 
  -2   9   8      238.29      415.71    107.06 o 
  -1   9   8       79.81      127.14     81.97 o 
   0   9   8      323.93      259.29     86.99 o 
   1   9   8     1047.14     1187.73    161.43 o 
   2   9   8     1408.91     1440.34    188.20 o 
   3   9   8      137.91       64.41     86.15 o 
   4   9   8       14.23      -35.97     97.86 o 
 -12  10   8      411.41      363.01    102.88 o 
 -11  10   8      199.57      222.49     86.15 o 
 -10  10   8      437.31      429.09    103.72 o 
  -9  10   8     2307.65     2173.89    171.47 o 
  -8  10   8     1291.25     1341.06    102.75 o 
  -7  10   8      226.38      247.53     58.07 o 
  -6  10   8       29.65       36.42     42.68 o 
  -5  10   8      355.45      321.70     58.68 o 
  -4  10   8      137.26       95.54     42.33 o 
  -3  10   8      147.26       31.78     70.26 o 
  -2  10   8      306.69      431.60    108.74 o 
  -1  10   8     1885.15     1753.16    164.78 o 
   0  10   8      308.63      252.60    102.88 o 
   1  10   8       38.86       41.82     83.64 o 
   2  10   8      168.81      158.92     90.33 o 
   3  10   8      541.73      702.60    159.76 o 
 -12  11   8        8.34      -61.06     68.59 o 
 -11  11   8       14.32      -59.39     61.90 o 
 -10  11   8       10.90        4.18     75.28 o 
  -9  11   8      456.37      511.90    115.43 o 
  -8  11   8       55.52        6.06     46.99 o 
  -7  11   8      172.95      114.49     59.18 o 
  -6  11   8      186.06      137.54     55.87 o 
  -5  11   8       39.54       14.22     69.42 o 
  -4  11   8       82.90       77.79     69.42 o 
  -3  11   8      539.15      613.94    132.16 o 
  -2  11   8     1700.70     1606.79    163.10 o 
  -1  11   8      296.41      345.45     99.54 o 
   0  11   8        0.13       39.31     86.99 o 
   1  11   8       66.76       10.87     84.48 o 
 -11  12   8      686.04      639.03    129.65 o 
 -10  12   8      154.88      223.33    104.55 o 
  -9  12   8      283.32      360.50    107.90 o 
  -8  12   8     1224.45     1273.83    104.92 o 
  -7  12   8      768.25      868.00     93.13 o 
  -6  12   8       61.11       36.80     79.46 o 
  -5  12   8      521.82      424.07    107.06 o 
  -4  12   8        2.82       40.15     81.97 o 
  -3  12   8      651.71      717.66    145.54 o 
  -2  12   8       20.97       93.68     93.68 o 
  -1  12   8      776.84      957.72    160.60 o 
   0  12   8      393.73      305.30    131.32 o 
 -10  13   8       18.99      -61.90     81.97 o 
  -9  13   8      362.19      337.55     83.36 o 
  -8  13   8      304.34      281.48     75.02 o 
  -7  13   8      223.95      111.25    102.88 o 
  -6  13   8      318.81      480.95    117.10 o 
  -5  13   8      108.34       40.99     92.84 o 
  -4  13   8      314.34      156.41     97.86 o 
  -3  13   8      147.77      192.38    101.21 o 
  -2  13   8      742.10      950.19    176.49 o 
  -8  14   8      374.05      557.90    141.36 o 
  -7  14   8       80.14      155.58    116.26 o 
  -6  14   8      310.84      386.43    127.97 o 
  -5  14   8      415.50      490.99    127.14 o 
   1 -14   9        1.39       92.84     94.52 o 
   2 -14   9       99.17      103.72    100.37 o 
   3 -14   9       18.76       33.46     78.62 o 
   4 -14   9       38.37       95.35     86.15 o 
   5 -14   9       46.76       30.11     85.32 o 
   6 -14   9        6.60       40.15     72.77 o 
   7 -14   9       18.24       52.70     74.44 o 
   8 -14   9      171.99      102.04     87.83 o 
  -1 -13   9      134.11      113.75     90.33 o 
   0 -13   9        0.19        5.02     81.97 o 
   1 -13   9      192.36      119.61     97.03 o 
   2 -13   9       14.37      -81.13     81.13 o 
   3 -13   9      822.69      971.93    152.23 o 
   4 -13   9      587.10      887.46    143.87 o 
   5 -13   9        3.04       58.55     84.48 o 
   6 -13   9        1.25        4.70     53.35 o 
   7 -13   9     1015.48     1233.74    146.38 o 
   8 -13   9     1125.21     1147.59    140.52 o 
   9 -13   9       34.88      155.58     91.17 o 
  -3 -12   9       35.60      -29.28     76.12 o 
  -2 -12   9      433.85      396.47    117.10 o 
  -1 -12   9        8.32      -54.37     71.93 o 
   0 -12   9      645.38      778.72    128.81 o 
   1 -12   9      183.63      306.13    115.43 o 
   2 -12   9        5.02      -60.22     60.22 o 
   3 -12   9       57.13        1.67     74.44 o 
   4 -12   9     1717.03     1498.89    148.05 o 
   5 -12   9      831.78      995.65     95.95 o 
   6 -12   9       47.74       21.03     49.51 o 
   7 -12   9       33.99       51.02     72.77 o 
   8 -12   9      620.69      568.77    130.48 o 
   9 -12   9      679.55      724.35    132.16 o 
  10 -12   9       10.83      -23.42     81.97 o 
  -4 -11   9        7.05        1.67     98.70 o 
  -3 -11   9      184.80      130.48     96.19 o 
  -2 -11   9       27.56      101.21     96.19 o 
  -1 -11   9     1234.45     1429.46    153.90 o 
   0 -11   9      531.38      553.72    122.96 o 
   1 -11   9       94.81      105.39     80.30 o 
   2 -11   9       20.59       71.93     75.28 o 
   3 -11   9     3931.77     3942.94    134.05 o 
   4 -11   9     2324.45     2297.52    110.75 o 
   5 -11   9        9.30       11.96     56.04 o 
   6 -11   9       20.53      -56.04     74.44 o 
   7 -11   9      457.65      505.21    111.25 o 
   8 -11   9     1320.70     1140.06    140.52 o 
   9 -11   9      102.56       81.13     80.30 o 
  10 -11   9       51.28      -32.62     75.28 o 
  -5 -10   9      255.11      215.80    103.72 o 
  -4 -10   9       15.23      -35.97     74.44 o 
  -3 -10   9        0.15       57.71     77.79 o 
  -2 -10   9      785.11      889.96    139.68 o 
  -1 -10   9        2.43      -34.29     66.08 o 
   0 -10   9     2380.16     2397.22    180.67 o 
   1 -10   9     2832.50     2636.44    177.32 o 
   2 -10   9      191.63      168.92     55.62 o 
   3 -10   9      169.71      312.42     68.59 o 
   4 -10   9     1642.03     1581.76     95.94 o 
   5 -10   9     2230.75     2465.85    112.00 o 
   6 -10   9       23.72      -52.70     52.70 o 
   7 -10   9       99.95       80.30     78.62 o 
   8 -10   9      752.05      946.84    138.85 o 
   9 -10   9     1156.12      940.15    138.01 o 
  10 -10   9        1.07       50.19     96.19 o 
  11 -10   9       97.55       64.41     81.97 o 
  -6  -9   9       57.88       64.41     98.70 o 
  -5  -9   9      477.44      530.30    117.10 o 
  -4  -9   9      120.94      154.74     83.64 o 
  -3  -9   9      574.02      652.42    116.26 o 
  -2  -9   9      678.44      691.53     80.54 o 
  -1  -9   9     5399.45     5159.05    210.36 o 
   0  -9   9     1168.70     1260.50    134.67 o 
   1  -9   9        1.61       -2.02     78.62 o 
   2  -9   9       50.95       82.40     51.86 o 
   3  -9   9     2499.53     2455.18    105.13 o 
   4  -9   9     4154.19     3954.74    130.19 o 
   5  -9   9      545.98      592.80     77.17 o 
   6  -9   9      302.27      291.92     88.66 o 
   7  -9   9      102.73       91.17     85.32 o 
   8  -9   9      150.38      224.16     94.52 o 
   9  -9   9      179.16       96.19     78.62 o 
  10  -9   9        3.40      -53.53     72.77 o 
  11  -9   9        7.67      -66.08     66.08 o 
  -7  -8   9      713.75      673.33    132.99 o 
  -6  -8   9     1169.11     1287.27    164.78 o 
  -5  -8   9      512.22      529.46    119.61 o 
  -4  -8   9      118.19       13.38     83.64 o 
  -3  -8   9       56.27      181.51     91.17 o 
  -2  -8   9      408.26      417.38    101.21 o 
  -1  -8   9       63.29       37.58     41.97 o 
   0  -8   9     3262.21     3342.31     71.63 o 
   1  -8   9     3264.03     3520.41    167.55 o 
   2  -8   9      305.10      401.68     65.24 o 
   3  -8   9      369.95      455.16     75.70 o 
   4  -8   9     1474.66     1412.16     87.98 o 
   5  -8   9     1353.34     1252.14    124.63 o 
   6  -8   9      547.69      470.08     97.86 o 
   7  -8   9       24.08      -11.71     62.73 o 
   8  -8   9       73.66      -67.75     67.75 o 
   9  -8   9        9.62       -7.53     90.33 o 
  10  -8   9        4.39       20.07     70.26 o 
  11  -8   9      589.01      728.53    139.68 o 
  -8  -7   9      204.14      235.04    103.72 o 
  -7  -7   9      544.14      377.23    100.37 o 
  -6  -7   9        1.33       38.48     66.08 o 
  -5  -7   9       58.05      115.43     74.44 o 
  -4  -7   9      135.35      107.90     77.79 o 
  -3  -7   9       63.79      -15.06     57.71 o 
  -2  -7   9      176.08      220.82     76.12 o 
  -1  -7   9     1121.23     1148.28     54.13 o 
   0  -7   9     2844.33     2910.42     63.30 o 
   1  -7   9      112.02      118.60     27.09 o 
   2  -7   9        4.01      -21.16     22.45 o 
   3  -7   9       18.59       47.35     42.29 o 
   4  -7   9     4431.75     4075.93    130.07 o 
   5  -7   9     1399.73     1799.17    139.68 o 
   6  -7   9      244.68      382.25     92.84 o 
   7  -7   9      862.31     1037.18    126.30 o 
   8  -7   9      272.06      350.47    106.23 o 
   9  -7   9       17.03       13.38     76.12 o 
  10  -7   9      246.26      185.69     92.84 o 
  11  -7   9      872.11      778.72    152.23 o 
  -8  -6   9       41.05      -49.35     82.81 o 
  -7  -6   9       65.19       17.57     75.28 o 
  -6  -6   9       10.22      -43.49     43.49 o 
  -5  -6   9      444.51      394.80     98.70 o 
  -4  -6   9      226.34      302.79     85.32 o 
  -3  -6   9     3607.32     2145.45    147.21 o 
  -2  -6   9     1348.66     1195.98     69.13 o 
  -1  -6   9      714.46      820.17    117.94 o 
   0  -6   9     6530.58     6390.02    160.56 o 
   1  -6   9     8180.84     8216.83    123.19 o 
   2  -6   9     7040.94     6507.73    214.04 o 
   3  -6   9      399.24      659.20     72.57 o 
   4  -6   9     2261.13     2448.24    143.03 o 
   6  -6   9     2240.67     2094.43    150.56 o 
   7  -6   9       53.02       76.95     78.62 o 
   8  -6   9      940.77      903.35    129.65 o 
   9  -6   9       72.34       28.44     69.42 o 
  10  -6   9      133.51      214.96     96.19 o 
  11  -6   9      152.10      169.80     99.54 o 
  -9  -5   9      168.84       -5.02     81.97 o 
  -8  -5   9        2.92      -36.80     71.10 o 
  -7  -5   9       93.18      103.72     92.01 o 
  -6  -5   9      219.33      220.82     90.33 o 
  -5  -5   9     1128.38     1143.40    123.79 o 
  -4  -5   9      610.15      647.40    106.23 o 
  -3  -5   9        5.10      -16.98     32.64 o 
  -2  -5   9       12.99      -24.01     31.94 o 
  -1  -5   9     1730.49     1803.54     78.74 o 
   0  -5   9     6983.92     6634.01    304.04 o 
   1  -5   9       54.41       76.35     38.98 o 
   2  -5   9      775.58      792.91     51.21 o 
   3  -5   9       24.76      -20.66     26.91 o 
   4  -5   9     3114.16     2614.67    103.21 o 
   5  -5   9     2933.83     3074.73    164.78 o 
   6  -5   9     1096.13     1001.21    122.12 o 
   7  -5   9     4145.42     4086.81    206.60 o 
   8  -5   9      109.88      111.25     73.61 o 
   9  -5   9       14.65        2.51     84.48 o 
  10  -5   9      611.54      788.76    132.16 o 
  11  -5   9     1300.65     1390.99    171.47 o 
 -10  -4   9      348.91      246.75    114.59 o 
  -9  -4   9       51.60       -9.20     80.30 o 
  -8  -4   9       94.31      132.16     82.81 o 
  -7  -4   9      970.97      802.98    116.26 o 
  -6  -4   9      404.81      482.62     95.35 o 
  -5  -4   9      235.32      301.95     78.62 o 
  -4  -4   9     6283.59     5528.50    270.59 o 
  -3  -4   9    12171.37    10495.62    153.94 o 
  -2  -4   9    19683.31    18000.82    443.73 o 
  -1  -4   9      668.13      576.27     54.02 o 
   0  -4   9     4562.19     4490.69    120.45 o 
   1  -4   9    19861.24    19604.28    230.37 o 
   2  -4   9    18356.61    17399.64    251.35 o 
   3  -4   9      429.63      385.52     53.14 o 
   4  -4   9     1234.82     1259.19     95.35 o 
   5  -4   9     7070.70     6637.09    225.00 o 
   6  -4   9     4166.23     4652.24    207.44 o 
   7  -4   9        0.84        8.36     70.26 o 
   8  -4   9     1257.58     1253.81    140.52 o 
   9  -4   9       51.61        5.02     78.62 o 
  10  -4   9      127.65      171.47     85.32 o 
  11  -4   9        5.74       25.31     60.19 o 
 -10  -3   9      121.84      163.10     84.48 o 
  -9  -3   9      514.62      487.64    108.74 o 
  -8  -3   9      668.28      795.45    122.12 o 
  -7  -3   9       27.71        5.86     58.55 o 
  -5  -3   9     1711.23     1482.62     72.27 o 
  -4  -3   9     7749.43     7547.69    189.87 o 
  -3  -3   9     2346.94     2456.55     93.26 o 
  -2  -3   9     1113.79      956.07     55.78 o 
  -1  -3   9      978.45     1140.30    159.34 o 
   0  -3   9     9646.22     9148.88    145.49 o 
   1  -3   9    11061.97    10264.23    270.59 o 
   2  -3   9     6550.74     7363.12    209.11 o 
   3  -3   9      145.43      116.77     42.61 o 
   4  -3   9     5514.10     5631.74    138.90 o 
   5  -3   9      841.08      943.50    114.59 o 
   6  -3   9     1060.17     1018.78    117.94 o 
   7  -3   9     2675.90     2943.41    173.14 o 
   8  -3   9       76.78      -15.06     66.91 o 
   9  -3   9      102.82       45.17     68.59 o 
  10  -3   9      339.40      439.20     81.32 o 
 -11  -2   9       20.35       46.84     81.97 o 
 -10  -2   9      995.99      988.66    143.87 o 
  -9  -2   9      855.26     1117.47    138.01 o 
  -8  -2   9      393.44      179.83     76.95 o 
  -7  -2   9     4228.26     4348.82    124.10 o 
  -6  -2   9      824.12      927.20     67.04 o 
  -5  -2   9      150.54      146.36     37.20 o 
  -4  -2   9     5180.18     5035.04    109.31 o 
  -3  -2   9    25891.07    25315.82    237.17 o 
  -2  -2   9     9543.41     9055.63    135.10 o 
  -1  -2   9     7779.90     7642.51    128.02 o 
   0  -2   9     6362.56     6164.91    114.78 o 
   1  -2   9    21347.39    22227.10    389.36 o 
   2  -2   9    11643.96     6709.03    193.22 o 
   3  -2   9      905.39      900.97     56.25 o 
   4  -2   9        0.45      -18.47     41.44 o 
   5  -2   9     3137.96     3220.27    160.60 o 
   6  -2   9     2952.52     3294.71    170.63 o 
   7  -2   9      223.16      270.17     87.83 o 
   8  -2   9      416.35      354.65     97.03 o 
   9  -2   9       87.10       -4.32     69.01 o 
  10  -2   9      435.51      462.55    122.12 o 
 -11  -1   9        0.88       10.04     74.44 o 
 -10  -1   9       11.84      -29.28     76.12 o 
  -9  -1   9     2015.10     2336.99    160.60 o 
  -8  -1   9     2568.15     2661.60    106.09 o 
  -7  -1   9      211.85      261.09     86.15 o 
  -6  -1   9      274.56      359.45     56.88 o 
  -5  -1   9     3147.46     3297.26     92.56 o 
  -4  -1   9    18705.13    18560.00    199.84 o 
  -3  -1   9     1281.92     1180.83     59.86 o 
  -2  -1   9     2162.60     2042.21     82.81 o 
  -1  -1   9       46.01       29.68     25.72 o 
   0  -1   9    15845.77    15576.19    173.58 o 
   1  -1   9     6588.45     6506.01    102.38 o 
   2  -1   9      371.72      466.73     76.12 o 
   3  -1   9      399.52      526.95     88.66 o 
   4  -1   9       57.26        9.49     39.02 o 
   5  -1   9      915.97      944.79     77.24 o 
   6  -1   9       38.53       40.15     62.73 o 
   7  -1   9       15.11        2.89     47.61 o 
   8  -1   9      401.11      532.24     79.67 o 
   9  -1   9        0.08      -63.57     69.42 o 
  10  -1   9       41.75       86.15     97.86 o 
 -12   0   9       50.36      -59.39     70.26 o 
 -11   0   9        1.80      -51.86     60.22 o 
 -10   0   9     1649.71     1752.33    155.58 o 
  -9   0   9     1567.79     1548.02     91.21 o 
  -8   0   9      394.92      526.24     66.23 o 
  -7   0   9     2236.65     2368.50     92.05 o 
  -6   0   9      106.47       90.23     36.08 o 
  -5   0   9       33.94       51.07     29.83 o 
  -4   0   9     5970.20     6272.35    112.52 o 
  -3   0   9    16496.26    15904.27    249.68 o 
  -2   0   9     9800.85     9773.76    304.46 o 
  -1   0   9      678.01      618.52     32.05 o 
   0   0   9     3986.45     3731.67    242.57 o 
   1   0   9     7054.04     6760.89    146.38 o 
   2   0   9     2391.21     2601.31    128.81 o 
   3   0   9      100.55      197.40     66.91 o 
   4   0   9     1163.62     1219.06     77.17 o 
   5   0   9      378.70      422.40     88.66 o 
   6   0   9      258.94      243.31     60.11 o 
   7   0   9       11.10      -13.29     63.15 o 
   8   0   9      676.84      845.63    132.99 o 
   9   0   9      650.72      803.81    137.17 o 
 -12   1   9      175.15      101.21     94.52 o 
 -11   1   9      131.94       76.95     77.79 o 
 -10   1   9       96.82       78.78     47.02 o 
  -9   1   9      249.06      288.00     54.07 o 
  -8   1   9     1735.98     1761.66     91.34 o 
  -7   1   9      487.00      945.54    243.40 o 
  -6   1   9     1082.10     1087.26    136.34 o 
  -5   1   9     1312.38     1370.80     63.71 o 
  -4   1   9      982.14      833.20     47.14 o 
  -3   1   9     2163.86     2113.07     79.04 o 
  -2   1   9      538.50      505.00     70.68 o 
  -1   1   9      783.98      867.26     47.81 o 
   0   1   9      801.71      703.01     48.23 o 
   1   1   9     1093.94     1072.15     57.02 o 
   2   1   9      369.64      429.09     71.10 o 
   3   1   9     1599.71     1579.19    109.57 o 
   4   1   9      665.18      722.14     57.09 o 
   5   1   9        2.82       -7.76     48.09 o 
   6   1   9        1.05      -39.75     39.75 o 
   7   1   9      414.30      404.83    110.41 o 
   8   1   9      695.30      705.11    126.30 o 
   9   1   9        0.25      -59.39     59.39 o 
 -12   2   9       13.33        7.53     71.93 o 
 -11   2   9       20.23      -34.66     56.04 o 
 -10   2   9        0.58      -30.19     38.91 o 
  -9   2   9       13.84       21.61     41.62 o 
  -8   2   9      169.71      193.54     49.08 o 
  -7   2   9     5322.00     5199.33    132.99 o 
  -6   2   9     5717.49     5876.93    260.55 o 
  -5   2   9      423.30      395.06     40.06 o 
  -4   2   9     1998.04     1852.48    139.68 o 
  -3   2   9     8834.35     8838.81    136.17 o 
  -2   2   9     5081.67     5210.43    119.19 o 
  -1   2   9     1232.97     1053.95     55.05 o 
   0   2   9      250.36      246.75     38.74 o 
   1   2   9     1568.00     1668.82     82.81 o 
   2   2   9     1611.49     1593.70     76.12 o 
   3   2   9        6.98       -9.27     36.06 o 
   4   2   9     1780.04     1572.44     66.88 o 
   5   2   9      791.95      956.04    108.74 o 
   6   2   9       10.66       -4.18     63.57 o 
   7   2   9      141.26      168.96     86.15 o 
   8   2   9     1203.61     1201.95    158.92 o 
 -12   3   9       57.93       34.76     71.52 o 
 -11   3   9        1.22      -28.73     52.70 o 
 -10   3   9       32.78       16.73     44.34 o 
  -9   3   9      190.38      164.45     51.64 o 
  -8   3   9      312.84      408.33     61.26 o 
  -7   3   9        2.30        8.69     31.74 o 
  -6   3   9     3134.65     3076.24     87.46 o 
  -5   3   9     3261.53     3087.77     72.80 o 
  -4   3   9      258.36      216.67     51.02 o 
  -3   3   9      511.04      586.27    106.23 o 
  -2   3   9     2618.37     2707.13     81.31 o 
  -1   3   9     6834.65     7001.61    226.37 o 
   0   3   9     2058.36     1843.10     56.28 o 
   1   3   9      917.35      922.35     49.50 o 
   2   3   9       18.78        1.49     31.31 o 
   3   3   9     1817.10     1980.08     87.71 o 
   4   3   9     1340.63     1506.42    120.45 o 
   5   3   9      305.10      446.66     97.86 o 
   6   3   9       38.28       39.31     62.73 o 
   7   3   9      326.76      382.25    106.23 o 
   8   3   9      648.36      865.71    152.23 o 
 -13   4   9      311.04      251.77     97.03 o 
 -12   4   9      145.74      177.32     97.03 o 
 -11   4   9      189.54      221.96     59.77 o 
 -10   4   9      298.33      192.69     55.26 o 
  -9   4   9       18.04       16.04     51.86 o 
  -8   4   9      531.63      607.64     67.09 o 
  -7   4   9     1817.88     2160.91    122.12 o 
  -6   4   9     8960.39     8561.43    200.33 o 
  -5   4   9     3721.71     3680.30    161.43 o 
  -4   4   9     2557.18     2716.58    202.00 o 
  -3   4   9     2406.93     2232.15     85.73 o 
  -2   4   9    14657.44    14302.51    188.06 o 
  -1   4   9     3507.90     3597.93     85.86 o 
   0   4   9     2095.39     2031.45     59.86 o 
   1   4   9      505.14      539.72     43.12 o 
   2   4   9      645.54      715.62     60.78 o 
   3   4   9      170.88      167.47     43.40 o 
   4   4   9     2087.20     2513.48    152.23 o 
   5   4   9     2387.70     2480.02    169.80 o 
   6   4   9      349.50      330.39    102.88 o 
   7   4   9        2.47      -75.28     75.28 o 
 -13   5   9       57.94       59.39     84.48 o 
 -12   5   9       22.75        0.84     81.13 o 
 -11   5   9        5.51      -23.42     64.41 o 
 -10   5   9      165.89      260.13     92.01 o 
  -9   5   9      182.98      231.69     92.84 o 
  -8   5   9      111.15       75.28     69.42 o 
  -7   5   9     1136.46     1146.75    116.26 o 
  -6   5   9     1600.16     1406.88    111.25 o 
  -5   5   9     5978.45     5744.31    137.15 o 
  -4   5   9      117.60      166.27     77.37 o 
  -3   5   9     1890.39     1769.82     79.19 o 
  -2   5   9      323.69      329.67     46.13 o 
  -1   5   9     7955.04     7779.53    173.26 o 
   0   5   9     2254.94     2505.81     69.50 o 
   1   5   9     1056.08     1022.85     83.37 o 
   2   5   9      348.27      297.70     41.06 o 
   3   5   9     1825.45     1733.09    121.28 o 
   4   5   9     1598.22     1661.16    134.67 o 
   5   5   9        0.13      -54.37     54.37 o 
   6   5   9       80.73      107.90     81.13 o 
   7   5   9      169.93       46.00     97.03 o 
 -13   6   9      134.15       81.13     86.15 o 
 -12   6   9      170.13      155.58     84.48 o 
 -11   6   9      837.81      792.10    130.48 o 
 -10   6   9     1933.54     2331.97    168.96 o 
  -9   6   9      122.83      248.42     96.19 o 
  -8   6   9      161.91      108.74     74.44 o 
  -7   6   9     2594.24     2460.79    152.23 o 
  -6   6   9    15635.29    15641.68    267.66 o 
  -5   6   9     1819.92     1730.56    161.43 o 
  -4   6   9       65.41       24.65     47.68 o 
  -3   6   9     3181.55     3254.41    103.26 o 
  -2   6   9     6234.80     6346.24    374.30 o 
  -1   6   9      508.02      531.91     59.07 o 
   0   6   9      980.77      987.02     74.78 o 
   1   6   9      498.05      657.11    110.41 o 
   2   6   9      245.82      261.80     55.47 o 
   3   6   9       27.78      -16.41     51.44 o 
   4   6   9      896.59      877.42    121.28 o 
   5   6   9     1014.48      966.08    133.83 o 
   6   6   9       52.89      -77.79     77.79 o 
 -13   7   9      132.15       46.00     72.77 o 
 -12   7   9       48.60       -0.84     71.93 o 
 -11   7   9       40.56       17.57     63.57 o 
 -10   7   9     1308.03     1378.44    141.36 o 
  -9   7   9      632.10      855.67    127.14 o 
  -8   7   9      199.40      184.02     81.97 o 
  -7   7   9      237.95      293.59     80.30 o 
  -6   7   9      812.68      682.28     71.18 o 
  -5   7   9     3340.74     3127.19    189.87 o 
  -4   7   9      240.36      204.73     46.79 o 
  -3   7   9     1108.93     1171.74     74.54 o 
  -2   7   9      168.27      117.33     43.34 o 
  -1   7   9      493.72      519.46     63.71 o 
   0   7   9      848.17      889.13    125.46 o 
   1   7   9       64.07      130.48     86.15 o 
   2   7   9      339.94      444.15    110.41 o 
   3   7   9       22.96      -41.82     82.81 o 
   4   7   9       43.67       -3.35     71.10 o 
 -13   8   9      607.16      554.55    126.30 o 
 -12   8   9      425.12      224.16     85.32 o 
 -11   8   9      547.08      465.89    104.55 o 
 -10   8   9     1988.68     1112.46    130.48 o 
  -9   8   9      551.00      480.95    107.06 o 
  -8   8   9       88.90       30.95     65.24 o 
  -7   8   9      626.30      603.68     73.75 o 
  -6   8   9      291.74      404.26     68.07 o 
  -5   8   9      453.95      407.00     58.48 o 
  -4   8   9       18.01       29.66     37.57 o 
  -3   8   9       11.57      -25.87     52.70 o 
  -2   8   9      714.93      758.19     72.11 o 
  -1   8   9       30.41      -55.20     76.95 o 
   0   8   9      770.72     1008.74    122.96 o 
   1   8   9     1170.74     1223.70    141.36 o 
   2   8   9      392.10      380.58    111.25 o 
   3   8   9      465.98      171.47     90.33 o 
   4   8   9      425.09      291.08    111.25 o 
 -12   9   9        0.76      -63.57     63.57 o 
 -11   9   9       25.25      -30.11     56.88 o 
 -10   9   9     2019.55     2096.10    177.32 o 
  -9   9   9     3682.49     3899.45    214.96 o 
  -8   9   9       31.57      -30.95     64.41 o 
  -7   9   9       74.52       77.59     52.18 o 
  -6   9   9      614.43      789.23     79.18 o 
  -5   9   9     2556.35     2592.46    109.44 o 
  -4   9   9      703.68      767.84    146.79 o 
  -3   9   9      189.67      181.75     49.14 o 
  -2   9   9        3.88      -40.15     61.90 o 
  -1   9   9       79.49      152.23     97.86 o 
   0   9   9      672.37      656.60    127.97 o 
   1   9   9      187.89       73.61     93.68 o 
   2   9   9       44.88      -47.68     71.10 o 
   3   9   9      387.75      236.71    102.88 o 
 -12  10   9       16.57      135.50     86.15 o 
 -11  10   9      467.47      414.03    121.28 o 
 -10  10   9     1110.83     1275.56    148.89 o 
  -9  10   9      462.63      493.50    112.92 o 
  -8  10   9       36.53      -62.46     87.83 o 
  -7  10   9      163.61      238.63     66.71 o 
  -6  10   9      486.34      489.93     68.07 o 
  -5  10   9       83.40       58.28     45.20 o 
  -4  10   9      116.29      121.57     46.82 o 
  -3  10   9        5.15       15.89     64.41 o 
  -2  10   9       59.46       45.17     69.42 o 
  -1  10   9       28.92      -39.31     72.77 o 
   0  10   9      301.52      261.80    118.77 o 
   1  10   9     1354.93     1380.95    159.76 o 
   2  10   9      870.07      975.28    175.65 o 
 -12  11   9       14.79      -46.00     72.77 o 
 -11  11   9      285.93      327.88    102.04 o 
 -10  11   9     1022.91     1210.32    149.72 o 
  -9  11   9     2105.36     2156.32    176.49 o 
  -8  11   9     1151.23     1062.23     98.26 o 
  -7  11   9      267.92      209.50     59.40 o 
  -6  11   9      100.59       33.59     47.31 o 
  -5  11   9      827.28      677.51    122.96 o 
  -4  11   9      789.43      903.35    135.50 o 
  -3  11   9      266.38      329.55    110.41 o 
  -2  11   9       62.90      -26.77     82.81 o 
  -1  11   9        0.14       -8.36     74.44 o 
   0  11   9      248.68      130.48     97.03 o 
   1  11   9       13.85      -66.08     86.99 o 
 -11  12   9      165.00      250.93    104.55 o 
 -10  12   9      954.08     1273.05    170.63 o 
  -9  12   9     1217.82     1421.73    119.15 o 
  -8  12   9      437.67      493.83     83.96 o 
  -7  12   9        6.37       27.60     52.19 o 
  -6  12   9       86.84       20.07     87.83 o 
  -5  12   9      354.74      250.09     95.35 o 
  -4  12   9       40.89      -77.79     77.79 o 
  -3  12   9      207.41      199.91    107.06 o 
  -2  12   9      255.24      288.57    101.21 o 
  -1  12   9       21.92      -27.60     71.93 o 
 -10  13   9       43.50       35.13     91.17 o 
  -9  13   9     1057.39     1293.50    119.31 o 
  -8  13   9     1584.40     1535.64    119.74 o 
  -7  13   9       43.06       51.86     94.52 o 
  -6  13   9      178.02       81.97     98.70 o 
  -5  13   9      107.23       46.00    102.04 o 
  -4  13   9     1111.82     1089.87    163.10 o 
  -3  13   9      144.43      123.79     98.70 o 
   1 -14  10       69.61      -69.42     69.42 o 
   2 -14  10       52.07       52.70     87.83 o 
   3 -14  10        4.73      -70.26     70.26 o 
   4 -14  10       57.84      -47.68     74.44 o 
   5 -14  10       34.57       58.55     81.97 o 
   6 -14  10      441.02      665.80    132.99 o 
   7 -14  10     1226.12     1360.88    144.70 o 
  -1 -13  10        0.45      -40.99     90.33 o 
   0 -13  10       33.39      -73.61     77.79 o 
   1 -13  10        5.89       10.87     79.46 o 
   2 -13  10       94.22       73.61     91.17 o 
   3 -13  10       48.10       17.57     85.32 o 
   4 -13  10       18.11      -59.39     64.41 o 
   5 -13  10      319.06      386.43    112.08 o 
   6 -13  10      224.21      272.41     68.49 o 
   7 -13  10       53.53      -65.24     74.44 o 
   8 -13  10      227.96       52.70    103.72 o 
   9 -13  10        0.14      -61.06     88.66 o 
  -2 -12  10       58.52      -56.04     76.95 o 
  -1 -12  10        7.50      -10.04     68.59 o 
   0 -12  10      253.01      193.22     97.03 o 
   1 -12  10       34.55      -67.75     77.79 o 
   2 -12  10      841.13      879.09    139.68 o 
   3 -12  10     2961.20     3098.98    201.58 o 
   4 -12  10      231.12      296.10    104.55 o 
   5 -12  10        0.44      -37.62     48.79 o 
   6 -12  10     1850.59     1850.83    114.94 o 
   7 -12  10     3006.14     3138.30    198.23 o 
   8 -12  10      826.50      824.72    137.17 o 
   9 -12  10       33.29      -13.38     86.15 o 
  -4 -11  10      231.75      132.99     92.84 o 
  -3 -11  10      994.86     1153.44    158.09 o 
  -2 -11  10      634.07      763.66    136.34 o 
  -1 -11  10       42.19      -11.71     81.97 o 
   0 -11  10        1.94       51.86     76.12 o 
   1 -11  10      550.55      815.52    138.85 o 
   2 -11  10      933.01     1089.87    147.21 o 
   3 -11  10       29.19       57.49     72.35 o 
   4 -11  10      131.06       43.02     64.82 o 
   5 -11  10      385.14      271.44     62.99 o 
   6 -11  10      380.79      241.73    103.72 o 
   7 -11  10      183.95      249.26    103.72 o 
   8 -11  10      231.22      400.65    115.43 o 
   9 -11  10        7.10      -40.15     73.61 o 
  10 -11  10      421.41      664.96    151.39 o 
  -5 -10  10      277.50      179.00    112.08 o 
  -4 -10  10      599.06      641.54    135.50 o 
  -3 -10  10      263.25      270.17     92.84 o 
  -2 -10  10      360.94      438.29    107.90 o 
  -1 -10  10      591.36      514.41    127.14 o 
   0 -10  10      442.50      433.27    109.57 o 
   1 -10  10      181.06      189.87     85.32 o 
   2 -10  10     3246.14     3553.45    128.81 o 
   3 -10  10     5535.49     5350.74    353.81 o 
   4 -10  10      545.40      667.18    140.52 o 
   5 -10  10       39.30       10.55     42.98 o 
   6 -10  10     2464.78     2386.34    162.27 o 
   7 -10  10     5707.28     5550.57    242.57 o 
   8 -10  10     1631.19     1707.16    153.90 o 
   9 -10  10       20.01      124.63     98.70 o 
  10 -10  10      236.07      180.67     98.70 o 
  -6  -9  10      772.95     1094.89    156.41 o 
  -5  -9  10       33.98       73.61     90.33 o 
  -4  -9  10      380.61      551.21    122.96 o 
  -3  -9  10     2964.04     2824.63    187.36 o 
  -2  -9  10     2171.56     2200.65    165.61 o 
  -1  -9  10        0.88      -62.73     62.73 o 
   0  -9  10       33.83      -13.38     73.61 o 
   1  -9  10      606.90      659.99     83.23 o 
   2  -9  10      615.49      765.06     90.75 o 
   3  -9  10        2.60      -44.90     44.90 o 
   4  -9  10      278.08      365.02     62.97 o 
   5  -9  10      183.52      175.95     54.92 o 
   6  -9  10     1309.39     1503.07    139.68 o 
   7  -9  10        6.17       35.13     71.10 o 
   8  -9  10      258.04      316.17    104.55 o 
   9  -9  10       38.06      -67.75     76.12 o 
  10  -9  10      519.25      501.02    125.46 o 
  -7  -8  10      565.81      711.80    140.52 o 
  -6  -8  10        7.98       10.04     75.28 o 
  -5  -8  10     1155.00     1018.78    140.52 o 
  -4  -8  10     2937.20     2741.83    186.52 o 
  -3  -8  10        3.46      -61.06     61.06 o 
  -2  -8  10     2132.28     2139.59    158.92 o 
  -1  -8  10      792.19     1027.14    128.81 o 
   0  -8  10      372.84      400.48     53.27 o 
   1  -8  10      356.89      365.18     44.73 o 
   2  -8  10     1885.56     2043.93     96.76 o 
   3  -8  10     7492.11     7674.37    304.46 o 
   4  -8  10     6403.08     6677.85    167.29 o 
   5  -8  10      585.50      634.85    107.90 o 
   6  -8  10      178.87      270.17     83.64 o 
   7  -8  10      995.09     1220.36    148.05 o 
   8  -8  10      971.29      941.82    139.68 o 
   9  -8  10      354.17      365.52     99.54 o 
  10  -8  10        4.50      -41.82     66.91 o 
  11  -8  10       17.46       13.38     74.44 o 
  -8  -7  10      505.52      725.19    141.36 o 
  -7  -7  10     1235.55     1153.44    143.03 o 
  -6  -7  10      596.56      563.76    122.96 o 
  -5  -7  10        5.05        9.20     71.10 o 
  -4  -7  10      315.18      268.49     89.50 o 
  -3  -7  10     3729.46     3526.40    187.36 o 
  -2  -7  10     1407.76     1555.77    137.17 o 
  -1  -7  10      344.44      508.35     78.61 o 
   0  -7  10       13.84       -7.15     30.77 o 
   1  -7  10      560.61      751.53     54.56 o 
   2  -7  10      201.76      182.42     45.17 o 
   3  -7  10      370.03      357.21     48.53 o 
   4  -7  10      187.74      213.16     56.96 o 
   5  -7  10       97.78      191.54     74.44 o 
   6  -7  10      269.72      395.63     95.35 o 
   7  -7  10      193.39      281.88     97.03 o 
   8  -7  10       10.13       27.60     70.26 o 
   9  -7  10      317.81      232.53     98.70 o 
  10  -7  10       86.56       40.15     82.81 o 
  11  -7  10      650.80      654.09    132.99 o 
  -8  -6  10     1559.53     1488.85    155.58 o 
  -7  -6  10      321.95      240.06    101.21 o 
  -6  -6  10      151.02      110.41     71.10 o 
  -5  -6  10      240.79      345.45     97.86 o 
  -4  -6  10     4528.35     3778.17    184.85 o 
  -3  -6  10     1206.21     1186.06    128.81 o 
  -2  -6  10      238.04      240.48     46.96 o 
  -1  -6  10     1408.00     1543.68    213.29 o 
   0  -6  10      256.95      393.36     37.25 o 
   1  -6  10      328.04      377.87     45.66 o 
   2  -6  10     1556.21     1905.75     92.58 o 
   3  -6  10     4666.18     4620.39    106.22 o 
   4  -6  10     6640.74     6903.08    227.51 o 
   5  -6  10      650.16      966.08    127.97 o 
   6  -6  10       96.26      140.52     92.01 o 
   7  -6  10       12.50      -15.89     59.39 o 
   8  -6  10     1206.13     1457.90    152.23 o 
   9  -6  10       46.92       66.91     83.64 o 
  10  -6  10      611.31      703.44    142.19 o 
  11  -6  10      241.33      367.19    117.94 o 
  -9  -5  10       24.59      -25.09     68.59 o 
  -8  -5  10       55.30      -63.57     86.99 o 
  -7  -5  10      582.95      544.52    108.74 o 
  -6  -5  10     1489.14     1390.15    132.99 o 
  -5  -5  10        0.05      -35.13     47.68 o 
  -4  -5  10      685.13      736.06    100.37 o 
  -3  -5  10      249.51      347.78     51.05 o 
  -2  -5  10       43.48       27.62     34.97 o 
  -1  -5  10      481.89      562.10     57.23 o 
   0  -5  10      758.92      675.06     60.78 o 
   1  -5  10       31.84       68.14     41.10 o 
   2  -5  10      956.91      850.49     55.17 o 
   3  -5  10      110.70      161.99     36.44 o 
   4  -5  10     4467.59     4809.64    211.62 o 
   5  -5  10     2192.47     2579.56    157.25 o 
   6  -5  10       99.34       75.28     80.30 o 
   7  -5  10       26.34       68.59     74.44 o 
   8  -5  10      347.12      440.80    102.88 o 
   9  -5  10      905.34     1118.31    156.41 o 
  10  -5  10       10.63       13.38     86.99 o 
  11  -5  10      119.77       89.50     82.81 o 
 -10  -4  10        6.98      -21.75     75.28 o 
  -9  -4  10       61.42       69.42     79.46 o 
  -8  -4  10      416.12      479.28    110.41 o 
  -7  -4  10      789.05     1236.25    146.38 o 
  -6  -4  10        3.29       -5.86     56.04 o 
  -5  -4  10      640.12      820.54    116.26 o 
  -4  -4  10       23.85       47.20     34.13 o 
  -3  -4  10      690.95      671.76     56.07 o 
  -2  -4  10      515.65      501.71     51.55 o 
  -1  -4  10     6097.70     5347.32    120.27 o 
   0  -4  10     5867.28     5510.58    198.23 o 
   1  -4  10      758.84      784.03     62.40 o 
   2  -4  10     1708.66     1767.96     85.02 o 
   3  -4  10     6421.96     5155.99    516.92 o 
   4  -4  10    13694.87    12881.17    232.53 o 
   5  -4  10     1988.60     1865.25    145.54 o 
   6  -4  10      207.83      173.98     79.46 o 
   7  -4  10       19.07      -45.17     75.28 o 
   8  -4  10      483.34      641.54    116.26 o 
   9  -4  10       25.56      -61.06     61.06 o 
  10  -4  10      381.92      453.35    123.79 o 
 -10  -3  10      811.45      924.26    152.23 o 
  -9  -3  10      362.68      439.96    111.25 o 
  -8  -3  10       45.10      -46.84     56.88 o 
  -7  -3  10      103.13      142.19     75.28 o 
  -6  -3  10      735.18      936.80    109.57 o 
  -5  -3  10      417.97      437.24     80.72 o 
  -4  -3  10     1275.13     1102.03     64.09 o 
  -3  -3  10     2076.95     1967.33     75.61 o 
  -2  -3  10      212.80      264.91     41.54 o 
  -1  -3  10      506.10      527.84     50.27 o 
   0  -3  10    13966.68    12811.69    242.98 o 
   1  -3  10    11622.10    10909.23    168.68 o 
   2  -3  10      218.65      301.95     78.62 o 
   3  -3  10       96.30      133.25     45.44 o 
   4  -3  10     5130.29     4519.30    128.04 o 
   5  -3  10     6527.28     6102.58    157.32 o 
   6  -3  10      496.59      716.82    120.45 o 
   7  -3  10       76.58       61.06     76.95 o 
   8  -3  10      101.24       54.37     81.97 o 
   9  -3  10      264.51      362.18    105.39 o 
  10  -3  10      330.81      505.39     85.74 o 
 -11  -2  10      148.58       81.97     81.13 o 
 -10  -2  10       11.04      -66.91     66.91 o 
  -9  -2  10      347.50      383.92     97.03 o 
  -8  -2  10        2.66       -5.02     51.02 o 
  -7  -2  10      697.17      764.35     70.61 o 
  -6  -2  10       33.56       32.61     33.70 o 
  -5  -2  10     1945.84     1711.56     78.08 o 
  -4  -2  10     1148.59     1200.74     64.71 o 
  -3  -2  10     2971.81     2949.86    111.66 o 
  -2  -2  10      570.55      522.81     46.36 o 
  -1  -2  10    30993.52    31963.83    311.15 o 
   0  -2  10    15454.65    14843.20    350.47 o 
   1  -2  10       36.09       42.67     29.51 o 
   2  -2  10      557.06      769.52     94.52 o 
   3  -2  10     6131.10     6609.49    210.78 o 
   4  -2  10     9307.56     8910.36    231.27 o 
   5  -2  10     1026.32     1132.23     84.28 o 
   6  -2  10      764.35     1063.11    132.16 o 
   7  -2  10       22.52       30.95     72.77 o 
   8  -2  10      460.83      572.96    110.41 o 
   9  -2  10       55.00       47.21     56.15 o 
  10  -2  10      409.43      406.51    122.96 o 
 -11  -1  10      940.44      949.35    143.03 o 
 -10  -1  10     2223.86     2390.52    180.67 o 
  -9  -1  10      702.96      779.56    117.94 o 
  -8  -1  10      353.41      329.63     59.54 o 
  -7  -1  10        0.35      -25.65     35.25 o 
  -6  -1  10     4173.45     3922.37    111.02 o 
  -5  -1  10      613.51      695.95     56.19 o 
  -4  -1  10     6997.40     7150.79    129.53 o 
  -3  -1  10    10475.93    10332.27    146.45 o 
  -2  -1  10     2035.85     2087.57    153.49 o 
  -1  -1  10      317.55      299.59     38.74 o 
   0  -1  10     9261.57     8451.85    133.36 o 
   1  -1  10     6782.32     6679.17    173.14 o 
   2  -1  10      140.49      173.14     61.90 o 
   3  -1  10      445.15      511.90     87.83 o 
   4  -1  10     2211.61     2270.77     98.75 o 
   5  -1  10     4024.37     4371.08    133.37 o 
   6  -1  10        8.42      -22.58     59.39 o 
   7  -1  10      449.92      517.75    112.08 o 
   8  -1  10        0.98      -26.33     46.88 o 
   9  -1  10      166.05       15.89     86.15 o 
  10  -1  10      170.37      187.36    100.37 o 
 -12   0  10      137.16      100.37     83.64 o 
 -11   0  10      279.05      313.66     94.52 o 
 -10   0  10       25.67      -40.15     66.91 o 
  -9   0  10       64.82       68.79     43.82 o 
  -8   0  10       13.05        5.37     39.61 o 
  -7   0  10      756.85      840.99     92.84 o 
  -6   0  10        1.97      -14.13     31.61 o 
  -5   0  10    11862.87    12089.80    170.73 o 
  -4   0  10     6261.69     6155.24    113.43 o 
  -3   0  10      227.20      252.58     36.31 o 
  -2   0  10      482.01      423.13     81.55 o 
  -1   0  10    12250.29    12429.72    485.70 o 
   0   0  10    12261.07    11157.12    370.96 o 
   1   0  10       24.18       -3.98     24.06 o 
   2   0  10        0.91       13.38     47.68 o 
   3   0  10     1804.40     1896.19    130.48 o 
   4   0  10     2549.41     2607.95    104.55 o 
   5   0  10      717.04      831.06     78.59 o 
   6   0  10        5.19      -18.79     46.42 o 
   7   0  10       48.08       65.66     50.27 o 
   8   0  10       69.00       30.95     74.44 o 
   9   0  10       22.95       21.75     93.68 o 
 -12   1  10        0.94        2.51     81.13 o 
 -11   1  10     1564.27     1732.25    148.05 o 
 -10   1  10     2544.87     2774.33    120.55 o 
  -9   1  10      132.36      107.75     45.36 o 
  -8   1  10      461.24      607.28    104.14 o 
  -7   1  10       25.80       37.24     36.91 o 
  -6   1  10      522.14      524.44     51.25 o 
  -5   1  10        9.72       33.92     28.74 o 
  -4   1  10     5588.60     5405.81    102.49 o 
  -3   1  10     7927.72     7689.33    142.19 o 
  -2   1  10     3617.42     3580.34     87.43 o 
  -1   1  10      974.06      987.91     52.85 o 
   0   1  10     1682.04     1655.21     66.05 o 
   1   1  10    11341.17    11382.02    163.18 o 
   2   1  10     2735.25     2812.09    138.85 o 
   3   1  10      146.76      249.26     72.77 o 
   4   1  10       70.08       40.07     43.07 o 
   5   1  10      632.90      822.08     80.07 o 
   6   1  10      277.52      460.04    105.39 o 
   7   1  10      753.89      762.83    123.79 o 
   8   1  10     1019.05      767.01    140.52 o 
   9   1  10       63.47       27.60     86.15 o 
 -12   2  10      182.82      326.21    103.72 o 
 -11   2  10      639.99      649.99     81.31 o 
 -10   2  10      232.52      272.66     60.78 o 
  -9   2  10     1207.66     1187.39     81.46 o 
  -8   2  10      178.39      115.37     44.08 o 
  -7   2  10     2176.05     2238.01     88.24 o 
  -6   2  10      437.63      494.37     48.62 o 
  -5   2  10     3656.99     3387.99     83.85 o 
  -4   2  10     5572.88     5268.55    158.09 o 
  -3   2  10        0.45       40.11     28.05 o 
  -2   2  10     2140.51     2196.67     72.74 o 
  -1   2  10      709.38      699.63     51.09 o 
   0   2  10    12085.88    12231.51    281.88 o 
   1   2  10     3563.53     3514.51    150.56 o 
   2   2  10       19.28      -20.91     47.68 o 
   3   2  10     1292.48     1481.94     81.62 o 
   4   2  10       98.24       77.09     34.40 o 
   5   2  10      466.83      589.69    105.39 o 
   6   2  10      210.39      247.58     93.68 o 
   7   2  10     1971.73     2093.59    171.47 o 
   8   2  10      475.48      466.73    127.97 o 
 -12   3  10       14.27       -1.05     48.49 o 
 -11   3  10      513.00      566.15     77.31 o 
 -10   3  10      840.58     1014.13    125.88 o 
  -9   3  10       90.67      113.25     46.12 o 
  -8   3  10     2661.26     2633.77     99.60 o 
  -7   3  10     1874.93     1820.03     76.81 o 
  -6   3  10     3666.61     3456.66    166.45 o 
  -5   3  10     1018.21      947.72     47.11 o 
  -4   3  10     7592.23     7471.02    194.05 o 
  -3   3  10    11704.46    10861.35    279.37 o 
  -2   3  10     4692.58     4755.88    106.97 o 
  -1   3  10     5393.74     5425.09    119.58 o 
   0   3  10     6408.74     5931.78    131.25 o 
   1   3  10    10998.94    11245.21    139.76 o 
   2   3  10     3635.73     3633.40    104.01 o 
   3   3  10        7.46       -8.49     34.50 o 
   4   3  10       43.62       37.64     56.88 o 
   5   3  10      408.60      468.40     96.19 o 
   6   3  10      723.51      746.93    118.77 o 
   7   3  10       11.21      -61.06     61.06 o 
   8   3  10      323.22      346.28    114.59 o 
 -13   4  10       60.17      138.85     86.15 o 
 -12   4  10       10.15        5.86     73.61 o 
 -11   4  10       29.02       16.73     71.10 o 
 -10   4  10      533.11      537.83    106.23 o 
  -9   4  10     2869.45     3081.42    180.67 o 
  -8   4  10      988.01     1099.77    142.19 o 
  -7   4  10      484.26      550.39     98.70 o 
  -6   4  10       63.13       64.88     27.33 o 
  -5   4  10     1323.85     1351.70     77.57 o 
  -4   4  10    10280.13     9505.38    200.74 o 
  -3   4  10     4110.70     4183.59    153.07 o 
  -2   4  10      604.88      657.28     57.65 o 
  -1   4  10        0.89        8.55     21.14 o 
   0   4  10     5125.38     5479.04    160.78 o 
   1   4  10     3425.19     3216.59    102.05 o 
   2   4  10      641.03      683.17     52.54 o 
   3   4  10      862.93      834.41     68.31 o 
   4   4  10       10.03       39.31     61.06 o 
   5   4  10      187.32      151.39     77.79 o 
   6   4  10       75.15      107.06     80.30 o 
   7   4  10      841.89      896.66    152.23 o 
 -13   5  10      467.30      618.12    133.83 o 
 -12   5  10      161.74      182.34     81.13 o 
 -11   5  10       11.98       32.62     67.75 o 
 -10   5  10       75.50        7.53     60.22 o 
  -9   5  10      553.45      668.31    113.75 o 
  -8   5  10       51.68       40.99     63.57 o 
  -7   5  10     2879.16     2606.32    153.90 o 
  -6   5  10     3079.53     3096.47    157.25 o 
  -5   5  10     1636.62     1665.23     83.59 o 
  -4   5  10     3145.62     2985.58     99.59 o 
  -3   5  10    13365.90    12716.09    249.26 o 
  -2   5  10    10507.62    10234.52    376.81 o 
  -1   5  10     1074.12     1215.28     75.74 o 
   0   5  10      679.80      743.65     69.77 o 
   1   5  10     3013.63     2829.03     79.31 o 
   2   5  10     4129.30     4054.19    162.27 o 
   3   5  10        0.95      -18.40     51.86 o 
   4   5  10      309.34      270.17     77.79 o 
   5   5  10      296.63      301.95     90.33 o 
   6   5  10      368.47      374.72    115.43 o 
 -13   6  10       22.53      -40.15     65.24 o 
 -12   6  10      343.43      389.78    115.43 o 
 -11   6  10        3.61       30.11     71.10 o 
 -10   6  10      226.03      122.12     77.79 o 
  -9   6  10     1214.01     1557.44    141.36 o 
  -8   6  10     4124.90     4055.86    201.58 o 
  -7   6  10     1003.25     1120.82    119.61 o 
  -6   6  10       43.76       47.11     76.12 o 
  -5   6  10     1102.69     1115.73     75.50 o 
  -4   6  10    10453.13     9886.77    178.30 o 
  -3   6  10     5747.82     5450.57    134.98 o 
  -2   6  10      155.94      119.31     39.42 o 
  -1   6  10        0.20      -32.30     32.30 o 
   0   6  10     1887.67     1873.76     90.03 o 
   1   6  10     2349.59     2236.62    157.25 o 
   2   6  10       10.67      -39.31     61.06 o 
   3   6  10      398.22      372.46     65.74 o 
   4   6  10       38.88        2.51     66.08 o 
   5   6  10       22.73       46.00     71.93 o 
   6   6  10       54.78      -29.28     91.17 o 
 -13   7  10     1244.93     1046.38    156.41 o 
 -12   7  10      186.95      167.29     94.52 o 
 -11   7  10       64.17       54.37     73.61 o 
 -10   7  10      139.19       55.20     84.48 o 
  -9   7  10       51.42       13.38     61.06 o 
  -8   7  10      516.88      371.38     89.50 o 
  -7   7  10     2026.72     2157.87    109.44 o 
  -6   7  10       14.68       23.10     40.99 o 
  -5   7  10      109.80       70.66     45.36 o 
  -4   7  10     1170.65     1111.32     74.55 o 
  -3   7  10     7224.77     6694.90    153.87 o 
  -2   7  10     3704.28     3821.27    121.34 o 
  -1   7  10      127.54      108.39     46.60 o 
   0   7  10        3.60      -34.29     65.24 o 
   1   7  10      471.33      654.09    115.43 o 
   2   7  10      303.23      244.24     92.01 o 
   3   7  10       30.63       53.53     69.42 o 
   4   7  10      164.79        2.51     69.42 o 
   5   7  10       58.87       84.48     87.83 o 
 -13   8  10        1.97      -43.49     69.42 o 
 -12   8  10       58.39       31.78     77.79 o 
 -11   8  10        0.81       14.22     69.42 o 
 -10   8  10      180.17      105.39     73.61 o 
  -9   8  10        5.37       -8.36     71.10 o 
  -8   8  10     1616.66     1787.46    142.19 o 
  -7   8  10       24.93      -36.06     47.81 o 
  -6   8  10      348.55      314.73     57.38 o 
  -5   8  10       98.11       68.24     43.79 o 
  -4   8  10     1702.41     1650.52     90.48 o 
  -3   8  10     1775.30     1780.47     92.40 o 
  -2   8  10      222.04      217.00     72.35 o 
  -1   8  10        4.11      -40.99     66.91 o 
   0   8  10      292.99      496.00    120.45 o 
   1   8  10      388.24      271.84    102.04 o 
   2   8  10       32.41      -46.84     72.77 o 
   3   8  10       73.99      -46.00     86.99 o 
   4   8  10       16.32      -74.44     74.44 o 
 -12   9  10        4.05      -65.24     65.24 o 
 -11   9  10      601.45      548.70    119.61 o 
 -10   9  10        1.76       15.89     63.57 o 
  -9   9  10      475.36      300.28     93.68 o 
  -8   9  10       15.54       70.93     56.74 o 
  -7   9  10     2175.15     2263.38    113.94 o 
  -6   9  10      847.79      877.45    132.99 o 
  -5   9  10       54.35       55.29     46.25 o 
  -4   9  10       83.49       21.32     39.30 o 
  -3   9  10      906.70      956.23     92.01 o 
  -2   9  10      370.43      335.41     94.52 o 
  -1   9  10       61.93      107.06     80.30 o 
   0   9  10      209.50      193.22     96.19 o 
   1   9  10       27.27       22.58     76.12 o 
   2   9  10       19.57       22.58     81.13 o 
   3   9  10       92.94      -23.42     88.66 o 
 -12  10  10       69.60      117.94    102.88 o 
 -11  10  10      524.66      617.29    129.65 o 
 -10  10  10     1173.71     1236.25    145.54 o 
  -9  10  10      377.53      309.48    102.04 o 
  -8  10  10       45.74       49.95     61.50 o 
  -7  10  10        0.61      -20.88     45.80 o 
  -6  10  10      218.48      149.45     52.27 o 
  -5  10  10      207.17      171.26     50.43 o 
  -4  10  10       45.18       72.77     71.10 o 
  -3  10  10       50.67       37.64     76.12 o 
  -2  10  10        6.89      -68.59     68.59 o 
  -1  10  10      664.77      917.57    152.23 o 
   0  10  10      429.28      489.31    128.81 o 
   1  10  10        3.76      -15.06     74.44 o 
   2  10  10       16.51      -21.75     79.46 o 
 -11  11  10      623.07      644.89    140.52 o 
 -10  11  10      522.73      498.51    114.59 o 
  -9  11  10      229.09      199.07     91.17 o 
  -8  11  10      836.18      981.15     99.38 o 
  -7  11  10      825.06      984.06    110.41 o 
  -6  11  10      948.82     1021.34     87.94 o 
  -5  11  10      142.91       27.60     82.81 o 
  -4  11  10       37.15      -21.75     64.41 o 
  -3  11  10      186.83      167.29     89.50 o 
  -2  11  10      384.67      344.61    105.39 o 
  -1  11  10       83.67       -7.53     99.54 o 
   0  11  10      215.51      163.94    120.45 o 
 -11  12  10        0.14       37.64     81.13 o 
 -10  12  10      233.78      168.12     91.17 o 
  -9  12  10      372.93      432.44     82.29 o 
  -8  12  10       46.06      -33.12     46.82 o 
  -7  12  10      104.22       52.62     65.66 o 
  -6  12  10       64.24      -12.55     69.42 o 
  -5  12  10      484.59      445.82    112.08 o 
  -4  12  10      268.66      180.67     91.17 o 
  -3  12  10       37.43      -46.84     80.30 o 
  -2  12  10       41.75      -29.28     88.66 o 
  -1  12  10      308.95      336.25    119.61 o 
  -9  13  10      562.61      566.51     91.81 o 
  -8  13  10       13.29       30.27     58.54 o 
  -7  13  10      270.58      167.29    105.39 o 
  -6  13  10      902.00      851.49    154.74 o 
  -5  13  10      631.00      603.90    131.32 o 
  -4  13  10        1.65      -81.97     81.97 o 
  -3  13  10        2.10      -74.44     74.44 o 
   2 -14  11      505.68      545.35    132.16 o 
   3 -14  11       91.61      187.36    102.04 o 
   4 -14  11       54.66       77.79     92.01 o 
   5 -14  11       17.11       67.75     81.97 o 
   6 -14  11        2.61       51.02     80.30 o 
   7 -14  11       18.91       64.41     97.03 o 
  -1 -13  11      526.64      499.35    123.79 o 
   0 -13  11      156.36      110.41     91.17 o 
   1 -13  11        2.59       35.97     92.84 o 
   2 -13  11       38.96      132.16     92.01 o 
   3 -13  11      398.32      707.62    140.52 o 
   4 -13  11      405.95      521.10    120.45 o 
   5 -13  11        0.46      -23.42     70.26 o 
   6 -13  11      410.78      396.32     80.15 o 
   7 -13  11      455.21      527.79    112.08 o 
   8 -13  11       19.72        0.00     85.32 o 
  -2 -12  11       50.35        8.36     73.61 o 
  -1 -12  11      185.47       87.83     92.01 o 
   0 -12  11       26.41      -38.48     71.93 o 
   1 -12  11       49.86       56.88     82.81 o 
   2 -12  11       99.71       28.44     80.30 o 
   3 -12  11      213.73      265.15     97.86 o 
   4 -12  11      244.19      204.93     89.50 o 
   5 -12  11      510.24      526.66     79.19 o 
   6 -12  11       11.36      -48.17     49.64 o 
   7 -12  11      390.83      629.83    129.65 o 
   8 -12  11      134.10      143.87     92.84 o 
   9 -12  11      868.90      865.71    155.58 o 
  -4 -11  11      243.09      228.35    104.55 o 
  -3 -11  11        2.28      -13.38     92.84 o 
  -2 -11  11        7.88      -63.57     80.30 o 
  -1 -11  11     1362.37     1359.20    153.07 o 
   0 -11  11     1501.64     1404.37    161.43 o 
   1 -11  11        0.32       81.97     84.48 o 
   2 -11  11      583.97      650.74    128.81 o 
   3 -11  11      117.49       82.19     52.34 o 
   4 -11  11      229.06      223.82     64.18 o 
   5 -11  11      158.11      162.65     57.16 o 
   6 -11  11     2711.61     2713.39    177.32 o 
   7 -11  11     1571.49     1621.01    164.78 o 
   8 -11  11      176.69      196.56     93.68 o 
   9 -11  11       77.30       83.64    100.37 o 
  10 -11  11      786.76      894.98    148.89 o 
  -5 -10  11       29.66       20.91     82.81 o 
  -4 -10  11      482.70      344.61    107.90 o 
  -3 -10  11      643.32      822.21    143.87 o 
  -2 -10  11        0.49      -32.62     73.61 o 
  -1 -10  11       52.85       74.44     90.33 o 
   0 -10  11      187.64       64.41     77.79 o 
   1 -10  11      669.80      771.19    127.14 o 
   2 -10  11       72.88       63.91     49.42 o 
   3 -10  11      257.04      289.94     62.64 o 
   4 -10  11      826.74      913.87     86.21 o 
   5 -10  11     3321.43     3019.54    126.84 o 
   6 -10  11      709.49      559.57    108.74 o 
   7 -10  11        7.25       74.44     77.79 o 
   8 -10  11       24.74        1.67     75.28 o 
   9 -10  11     1347.91     1413.57    168.12 o 
  10 -10  11      630.67      316.17    107.06 o 
  -6  -9  11      574.99      817.19    153.07 o 
  -5  -9  11     2214.61     2323.61    192.38 o 
  -4  -9  11     2319.75     2157.16    176.49 o 
  -3  -9  11      166.64       50.19     77.79 o 
  -2  -9  11       45.35      -37.64     66.91 o 
  -1  -9  11     1815.40     1916.27    159.76 o 
   0  -9  11     3603.87     3760.60    206.60 o 
   1  -9  11       33.75       23.89     94.52 o 
   2  -9  11     1863.19     1720.30     94.91 o 
   3  -9  11       49.47       59.39     60.22 o 
   4  -9  11       73.15      119.22     53.67 o 
   5  -9  11      644.64      829.05     85.98 o 
   6  -9  11     2573.34     2548.61    170.63 o 
   7  -9  11     1477.61     1529.84    150.56 o 
   8  -9  11       19.88        0.00     85.32 o 
   9  -9  11      303.25      373.05    117.10 o 
  10  -9  11      981.26      833.92    144.70 o 
  -7  -8  11      233.51      126.30    100.37 o 
  -6  -8  11      215.37      202.42     87.83 o 
  -5  -8  11        4.16      -66.08     66.08 o 
  -4  -8  11      557.37      591.36    129.65 o 
  -3  -8  11     2503.91     2507.63    169.80 o 
  -2  -8  11        0.35      -66.91     66.91 o 
  -1  -8  11      127.34      208.27     83.64 o 
   0  -8  11      670.19      784.40     57.45 o 
   1  -8  11      645.62      734.25     72.12 o 
   2  -8  11      221.93      253.17     47.08 o 
   3  -8  11       40.64       39.88     47.30 o 
   4  -8  11     1061.16     1098.49    106.23 o 
   5  -8  11     1573.87     1488.85    138.85 o 
   6  -8  11      368.47      386.43     97.86 o 
   7  -8  11        1.30       16.73     77.79 o 
   8  -8  11       70.45       39.31     71.93 o 
   9  -8  11      831.02      971.10    155.58 o 
  10  -8  11     1220.63     1188.57    171.47 o 
  -8  -7  11      860.32      940.99    150.56 o 
  -7  -7  11      243.88      -74.44     74.44 o 
  -6  -7  11     1713.70     1902.05    165.61 o 
  -5  -7  11     4616.11     4432.26    223.33 o 
  -4  -7  11     4426.12     4480.77    218.31 o 
  -3  -7  11       73.35       90.33     68.59 o 
  -2  -7  11       57.45      199.07     72.77 o 
  -1  -7  11     1431.18     1580.80    103.72 o 
   0  -7  11     3600.05     3440.98    153.07 o 
   1  -7  11       21.80       19.66     34.60 o 
   2  -7  11     4428.83     4542.09    111.25 o 
   3  -7  11     1459.20     1332.94     81.70 o 
   4  -7  11      285.24      374.07     61.37 o 
   5  -7  11      323.83      259.29     84.48 o 
   6  -7  11     1119.46     1212.83    136.34 o 
   7  -7  11     1640.62     1694.61    153.07 o 
   8  -7  11     1436.49     1385.97    147.21 o 
   9  -7  11        2.63       -7.53     67.75 o 
  10  -7  11        2.09      -48.51     89.50 o 
  -8  -6  11      149.68      102.04     86.15 o 
  -7  -6  11      277.36      265.99    102.88 o 
  -6  -6  11       31.82        2.51     65.24 o 
  -5  -6  11       86.85       49.35     64.41 o 
  -4  -6  11      638.46      713.48    112.08 o 
  -3  -6  11      277.00      265.99     82.81 o 
  -2  -6  11      241.43      211.02     56.88 o 
  -1  -6  11       38.42       62.32     58.13 o 
   0  -6  11      635.03      786.85     71.90 o 
   1  -6  11     4784.34     5065.39    177.32 o 
   2  -6  11      530.52      409.37     74.41 o 
   3  -6  11       90.04       76.91     41.59 o 
   4  -6  11     1490.30     1734.75     97.29 o 
   5  -6  11      460.69      494.33     98.70 o 
   6  -6  11      570.10      564.59    104.55 o 
   7  -6  11      180.96      117.10     81.13 o 
   8  -6  11      108.28       -3.35     71.93 o 
   9  -6  11       16.03      -61.06     61.06 o 
  10  -6  11      880.20      806.32    139.68 o 
  -9  -5  11      907.71      921.75    155.58 o 
  -8  -5  11     1060.06     1253.81    146.38 o 
  -7  -5  11       44.87       60.22     70.26 o 
  -6  -5  11     1249.23     1091.54    121.28 o 
  -5  -5  11     4538.50     4508.37    207.44 o 
  -4  -5  11     1804.10     1885.32    144.70 o 
  -3  -5  11        2.15      -18.04     38.89 o 
  -2  -5  11     1321.47     1144.89     94.94 o 
  -1  -5  11       17.16       62.88     38.66 o 
   0  -5  11     2443.09     2388.30     94.89 o 
   1  -5  11        0.22       42.02     40.12 o 
   2  -5  11     4059.47     3800.31    251.35 o 
   3  -5  11    19680.99    19152.20    258.17 o 
   4  -5  11     3374.53     2276.45    122.96 o 
   5  -5  11     1261.94     1529.00    139.68 o 
   6  -5  11     2391.70     2128.72    158.09 o 
   7  -5  11     2776.48     2915.80    186.52 o 
   8  -5  11     1806.77     1692.94    167.29 o 
   9  -5  11       23.36       44.33     75.28 o 
  10  -5  11        7.96       -8.36     76.95 o 
 -10  -4  11       84.51      -76.12     76.12 o 
  -9  -4  11       84.90      -61.06     62.73 o 
  -8  -4  11      811.67      888.29    139.68 o 
  -7  -4  11     1888.76     1835.13    148.05 o 
  -6  -4  11      736.26      837.27    116.26 o 
  -5  -4  11        0.34        3.35     57.71 o 
  -4  -4  11      758.88      735.46     62.47 o 
  -3  -4  11      999.27      880.27     63.51 o 
  -2  -4  11     1640.08     1405.52     71.88 o 
  -1  -4  11      196.74      173.09     40.95 o 
   0  -4  11      400.76      503.56     58.15 o 
   1  -4  11     4526.26     4553.68    133.41 o 
   2  -4  11     3665.31     3215.28    106.15 o 
   3  -4  11       78.52      122.56     58.97 o 
   4  -4  11      456.27      397.54    102.88 o 
   5  -4  11      643.47      740.79     80.13 o 
   6  -4  11     2199.75     2502.61    166.45 o 
   7  -4  11        8.92      -13.38     76.12 o 
   8  -4  11      726.92      936.80    148.05 o 
   9  -4  11        0.43       49.35     76.95 o 
  10  -4  11       97.15      107.90     92.84 o 
 -10  -3  11      945.58     1149.26    153.90 o 
  -9  -3  11      882.79      856.51    134.67 o 
  -8  -3  11     1812.13     2119.52    165.61 o 
  -7  -3  11     1048.70     1034.67    118.77 o 
  -6  -3  11       62.59       58.84     40.12 o 
  -5  -3  11     2013.94     1858.96    107.90 o 
  -4  -3  11     4274.91     3751.66    105.37 o 
  -3  -3  11     4885.51     4725.42    241.31 o 
  -2  -3  11     1751.98     1536.40     71.57 o 
  -1  -3  11    14564.32    12908.84    480.95 o 
   0  -3  11        2.20        1.94     31.05 o 
   1  -3  11       74.56      146.18     41.67 o 
   2  -3  11     7066.51     6544.25    209.11 o 
   3  -3  11    21548.13    19577.54    378.90 o 
   4  -3  11     5566.67     5309.46    144.56 o 
   5  -3  11      129.16      168.76     56.96 o 
   6  -3  11     1384.93     1359.20    139.68 o 
   7  -3  11     4353.16     4751.77    230.86 o 
   8  -3  11     1658.80     1836.81    169.80 o 
   9  -3  11      151.25      176.49     89.50 o 
  10  -3  11        0.03      -47.26     55.60 o 
 -11  -2  11      446.95      403.16    107.90 o 
  -9  -2  11        7.20      -67.75     67.75 o 
  -8  -2  11      757.77      746.93    108.74 o 
  -7  -2  11     3223.15     3372.95    283.97 o 
  -6  -2  11     2869.14     2917.26    111.25 o 
  -5  -2  11      112.64       72.69     36.34 o 
  -4  -2  11      200.17      193.96     40.95 o 
  -3  -2  11     4308.42     3868.66    101.05 o 
  -2  -2  11     8258.13     8121.17    140.90 o 
  -1  -2  11     2685.85     2795.27     85.80 o 
   0  -2  11       30.37       73.26     34.71 o 
   1  -2  11     4454.61     4650.07    113.48 o 
   2  -2  11     6876.04     7308.75    222.49 o 
   3  -2  11      357.23      608.92     97.03 o 
   4  -2  11      511.43      596.46     72.90 o 
   5  -2  11      283.30      424.23     65.30 o 
   6  -2  11     2409.30     2489.22    167.29 o 
   7  -2  11      539.86      557.06    119.61 o 
   8  -2  11      277.55      301.95     97.86 o 
   9  -2  11        3.30      -46.84     46.84 o 
  10  -2  11       56.19      102.88     90.33 o 
 -11  -1  11      443.07      677.51    132.16 o 
 -10  -1  11      328.99      219.98     86.15 o 
  -9  -1  11     2877.15     2834.67    177.32 o 
  -8  -1  11     3102.76     3452.85    119.04 o 
  -7  -1  11     2521.51     2584.87     99.67 o 
  -6  -1  11      112.17       99.78     37.73 o 
  -5  -1  11      608.07      689.12     58.47 o 
  -4  -1  11    10905.54    10158.15    235.04 o 
  -3  -1  11     1969.97     1755.98     86.99 o 
  -2  -1  11      520.56      497.80     48.71 o 
  -1  -1  11     8582.31     8150.65    105.96 o 
   0  -1  11      372.40      345.11     28.27 o 
   1  -1  11     1236.55     1312.34     56.70 o 
   2  -1  11     1942.27     1846.84    127.14 o 
   3  -1  11    12546.84    13032.46    306.13 o 
   4  -1  11     5165.19     4653.85    133.06 o 
   5  -1  11        4.97      -45.22     45.22 o 
   6  -1  11      513.07      470.08     96.19 o 
   7  -1  11     2676.21     2669.06    174.81 o 
   8  -1  11      305.74      456.05     97.03 o 
   9  -1  11        5.02      -69.42     69.42 o 
 -12   0  11      105.58       16.73     80.30 o 
 -11   0  11     1288.93     1352.51    150.56 o 
 -10   0  11      166.01      216.64     83.64 o 
  -9   0  11       12.51       33.25     45.61 o 
  -8   0  11       54.57       43.15     40.36 o 
  -7   0  11     3160.40     3484.55    114.44 o 
  -6   0  11     3403.99     3521.32    103.05 o 
  -5   0  11       85.85       24.35     31.35 o 
  -4   0  11      154.49      235.74     38.43 o 
  -3   0  11     1721.50     1443.98     61.79 o 
  -2   0  11      991.06      935.17     43.39 o 
  -1   0  11     2722.47     2906.04     60.05 o 
   0   0  11     1334.91     1228.15     79.04 o 
   1   0  11        2.41        0.32     26.67 o 
   2   0  11     1425.53     1409.39    116.26 o 
   3   0  11      377.19      504.37     92.84 o 
   4   0  11      117.03      104.42     44.85 o 
   5   0  11      136.54       91.09     47.87 o 
   6   0  11      368.61      366.96     68.82 o 
   7   0  11      295.86      250.09     92.84 o 
   8   0  11       63.80       56.04     84.48 o 
   9   0  11      146.80      235.04    108.74 o 
 -12   1  11      913.59     1103.25    153.90 o 
 -11   1  11      736.38      663.29    118.77 o 
 -10   1  11       95.87       73.19     49.09 o 
  -9   1  11     1340.84     1424.83     88.71 o 
  -8   1  11     5007.38     4957.88    176.49 o 
  -7   1  11     2376.63     2428.26    105.39 o 
  -6   1  11        0.01      -28.32     30.11 o 
  -5   1  11      208.37      207.47     36.56 o 
  -4   1  11     2039.01     1745.96     67.03 o 
  -3   1  11      965.49      983.50     52.30 o 
  -2   1  11     2893.77     2879.33     70.11 o 
  -1   1  11     2001.54     1931.63     96.61 o 
   0   1  11     2144.42     1949.59     74.86 o 
   1   1  11       24.59       52.30     33.91 o 
   2   1  11      668.85      663.29     96.19 o 
   3   1  11     2513.79     2599.63    149.72 o 
   4   1  11     1107.93     1259.77     80.14 o 
   5   1  11       24.12       -5.33     36.02 o 
   6   1  11       38.58      -11.71     64.41 o 
   7   1  11       70.47       19.24     66.91 o 
   8   1  11      130.66       66.91     81.13 o 
 -12   2  11       20.72      -78.62     78.62 o 
 -11   2  11     1980.08     2026.51    113.85 o 
 -10   2  11      712.17      753.67    106.23 o 
  -9   2  11      472.51      541.88     69.27 o 
  -8   2  11      175.54      133.26     44.35 o 
  -7   2  11     1072.89     1207.63     69.31 o 
  -6   2  11      455.27      511.63     49.93 o 
  -5   2  11      139.93      160.96     31.39 o 
  -4   2  11     1541.78     1671.45     57.75 o 
  -3   2  11     2088.12     2065.14    145.96 o 
  -2   2  11      383.30      395.38     45.41 o 
  -1   2  11       11.06        0.38     24.29 o 
   0   2  11     2800.00     2854.97    111.66 o 
   1   2  11     1308.74     1381.48     77.18 o 
   2   2  11       31.44      -39.31     54.37 o 
   3   2  11        0.27       -6.38     37.73 o 
   4   2  11     2460.71     2426.98    200.81 o 
   5   2  11     1711.32     1822.59    146.38 o 
   6   2  11        2.03      -23.42     63.57 o 
   7   2  11      221.93      260.13    105.39 o 
   8   2  11       64.11      -64.41     66.08 o 
 -12   3  11      689.06      794.61    132.99 o 
 -11   3  11       15.36      -12.55     74.44 o 
 -10   3  11      229.48      219.74     57.98 o 
  -9   3  11       90.12      154.92     57.71 o 
  -8   3  11     1886.36     2084.06     91.64 o 
  -7   3  11      335.60      384.19     47.50 o 
  -6   3  11      888.61      912.36     55.70 o 
  -5   3  11      967.14      917.57     97.86 o 
  -4   3  11       21.66       37.60     33.75 o 
  -3   3  11      112.28      121.82     56.46 o 
  -2   3  11     4238.78     4128.42    104.53 o 
  -1   3  11    12091.92    11867.27    357.58 o 
   0   3  11     5375.15     5149.10     93.97 o 
   1   3  11     1102.50     1171.34     97.27 o 
   2   3  11      112.00       34.88     32.69 o 
   3   3  11      439.90      405.13    101.21 o 
   4   3  11     3666.55     4039.97    191.54 o 
   5   3  11      250.73      352.97     86.99 o 
   6   3  11      356.53      373.89     99.54 o 
   7   3  11      139.66       75.28     88.66 o 
 -13   4  11       68.94       63.57     80.30 o 
 -12   4  11      394.93      434.11    116.26 o 
 -11   4  11     1097.31      986.15    137.17 o 
 -10   4  11      851.26     1097.40    142.19 o 
  -9   4  11       34.24       24.26     72.77 o 
  -8   4  11      294.43      459.20     99.54 o 
  -7   4  11      104.08       42.66     52.70 o 
  -6   4  11      408.02      408.18     76.12 o 
  -5   4  11      623.51      731.09     67.30 o 
  -4   4  11     5479.38     4957.83    124.73 o 
  -3   4  11     1086.02     1069.22     67.75 o 
  -2   4  11      213.53      182.03     42.47 o 
  -1   4  11      388.01      329.39     63.99 o 
   0   4  11     2863.42     2693.92     94.29 o 
   1   4  11     3965.77     3804.08    118.68 o 
   2   4  11     1441.35     1465.08     92.94 o 
   3   4  11        2.54       13.18     35.49 o 
   4   4  11      284.00      356.32     88.66 o 
   5   4  11     2130.76     2282.63    161.43 o 
   6   4  11       37.56      -18.40     77.79 o 
   7   4  11       91.18      121.28     92.01 o 
 -13   5  11       57.59       82.81     76.95 o 
 -12   5  11       78.30      166.45     86.99 o 
 -11   5  11       91.61       15.89     65.24 o 
 -10   5  11        0.15        8.36     70.26 o 
  -9   5  11      572.94      513.57     98.70 o 
  -8   5  11        8.32      -14.22     62.73 o 
  -7   5  11        9.71      -52.70     52.70 o 
  -6   5  11      814.80      617.29     88.66 o 
  -5   5  11     8114.14     7700.74    313.66 o 
  -4   5  11     5577.00     5312.61    131.29 o 
  -3   5  11      346.51      407.94     72.35 o 
  -2   5  11       18.71       27.53     36.06 o 
  -1   5  11     4920.01     4545.45    124.96 o 
   0   5  11    10806.26    11099.38    194.10 o 
   1   5  11     1361.28     1381.62     82.49 o 
   2   5  11       57.44       58.84     43.12 o 
   3   5  11      184.57      182.52     54.54 o 
   4   5  11     1602.77     1972.31    148.89 o 
   5   5  11      102.48      117.10     74.44 o 
   6   5  11      174.83       61.90     84.48 o 
 -13   6  11      417.75      366.36    107.90 o 
 -12   6  11      134.51      123.79     80.30 o 
 -11   6  11      297.65      289.41     93.68 o 
 -10   6  11     2757.75     2720.92    184.02 o 
  -9   6  11      200.28      325.37     94.52 o 
  -8   6  11      597.16      649.91    117.94 o 
  -7   6  11      471.74      365.52     83.64 o 
  -6   6  11     2596.56     2596.96    107.92 o 
  -5   6  11      513.83      676.49     72.68 o 
  -4   6  11     3607.46     3555.41    116.03 o 
  -3   6  11     5631.08     5091.84    133.15 o 
  -2   6  11     1057.14     1116.78     74.41 o 
  -1   6  11       28.85       22.82     40.85 o 
   0   6  11     3409.89     3298.19    116.93 o 
   1   6  11     1921.31     2106.14    156.41 o 
   2   6  11        0.29       25.09     73.61 o 
   3   6  11       18.93        4.18     72.77 o 
   4   6  11      297.22      105.39     84.48 o 
 -13   7  11       41.13      -40.15     65.24 o 
 -12   7  11      207.59      141.36     85.32 o 
 -11   7  11      478.54      575.47    115.43 o 
 -10   7  11      236.54      160.60     81.13 o 
  -9   7  11      594.50      516.08    103.72 o 
  -8   7  11      161.55      143.03     72.77 o 
  -7   7  11     1026.01     1019.64     86.37 o 
  -6   7  11       49.31       12.67     43.70 o 
  -5   7  11     9036.22     8711.38    179.97 o 
  -4   7  11     4457.14     4477.39    129.20 o 
  -3   7  11      238.58      227.03     49.90 o 
  -2   7  11        2.76      -38.27     46.42 o 
  -1   7  11     5296.51     5155.89    195.31 o 
   0   7  11     4634.96     5231.89    235.04 o 
   1   7  11      424.06      506.88    112.08 o 
   2   7  11       46.18      -58.55     58.55 o 
   3   7  11       66.23       43.49     78.62 o 
   4   7  11      236.42       89.50     91.17 o 
 -12   8  11       10.63       -7.53     66.91 o 
 -11   8  11      153.88      137.17     83.64 o 
 -10   8  11      506.45      690.06    120.45 o 
  -9   8  11      375.53      352.97     96.19 o 
  -8   8  11       96.82       77.79     69.42 o 
  -7   8  11     1184.48     1244.08    108.74 o 
  -6   8  11        2.40        4.55     43.91 o 
  -5   8  11       69.25       91.77     45.22 o 
  -4   8  11     1284.55     1422.78     87.78 o 
  -3   8  11     1634.42     1686.77     93.01 o 
  -2   8  11        8.58        0.99     41.79 o 
  -1   8  11      303.56      337.08     97.03 o 
   0   8  11      502.85      718.50    126.30 o 
   1   8  11      930.19     1201.12    163.94 o 
   2   8  11       52.74      -35.97     81.13 o 
   3   8  11       80.26      -42.66     70.26 o 
   4   8  11        9.27      -61.06     61.06 o 
 -12   9  11       58.22      109.57     79.46 o 
 -11   9  11      725.25      611.43    121.28 o 
 -10   9  11       81.28       40.99     78.62 o 
  -9   9  11      445.75      335.41     92.84 o 
  -8   9  11      134.46      166.23     61.26 o 
  -7   9  11       38.17       27.97     50.79 o 
  -6   9  11      267.59      182.15     57.02 o 
  -5   9  11     2521.58     2365.17    106.46 o 
  -4   9  11     2417.72     2270.90    104.20 o 
  -3   9  11        3.88      -35.76     35.76 o 
  -2   9  11       24.12       49.35     70.26 o 
  -1   9  11      133.57      210.78    101.21 o 
   0   9  11      621.21      744.43    132.99 o 
   1   9  11      154.15       89.50     76.95 o 
   2   9  11       11.42      -70.26     70.26 o 
 -12  10  11      131.87       11.71     76.12 o 
 -11  10  11       47.87       45.17     71.93 o 
 -10  10  11      294.57      357.16    111.25 o 
  -9  10  11       18.58       29.28     78.62 o 
  -8  10  11      768.73      743.29    178.58 o 
  -7  10  11      110.54       55.80     54.84 o 
  -6  10  11       58.47       53.08     49.54 o 
  -5  10  11       44.35        2.70     54.79 o 
  -4  10  11      887.98     1125.84    144.70 o 
  -3  10  11     1801.17     1774.91    163.94 o 
  -2  10  11      946.85      988.66    144.70 o 
  -1  10  11       62.07       89.50     87.83 o 
   0  10  11       50.93       36.80     76.95 o 
   1  10  11      289.05      271.84    101.21 o 
 -11  11  11      140.39       72.77     86.99 o 
 -10  11  11        0.64       89.50     84.48 o 
  -9  11  11      316.83      277.70     87.83 o 
  -8  11  11      110.26      -10.05     52.04 o 
  -7  11  11        9.96      -41.38     41.38 o 
  -6  11  11        3.37      -14.73     43.23 o 
  -5  11  11      459.29      404.00    107.06 o 
  -4  11  11     1050.46      910.88    138.85 o 
  -3  11  11      451.84      492.66    118.77 o 
  -2  11  11        1.65       37.64     71.93 o 
  -1  11  11        0.16       18.40     81.13 o 
   0  11  11      276.92       46.00     99.54 o 
 -10  12  11      115.54      191.54     92.84 o 
  -9  12  11       27.04      -55.47     55.47 o 
  -8  12  11       78.97       46.76     92.84 o 
  -7  12  11      506.99      447.53     75.71 o 
  -6  12  11      668.63      749.44    131.32 o 
  -5  12  11      331.38      263.48    112.92 o 
  -4  12  11      115.55      104.55     87.83 o 
  -3  12  11      395.94      374.72    114.59 o 
  -2  12  11      331.15      431.60    140.52 o 
  -9  13  11       46.92      -41.09     94.10 o 
  -8  13  11      334.47      323.70    113.75 o 
  -7  13  11      145.12       10.87     94.52 o 
  -6  13  11        3.48      -54.37     78.62 o 
  -5  13  11       27.00        1.67     92.84 o 
  -4  13  11      613.40      639.03    146.38 o 
   2 -14  12      497.64      501.02    127.14 o 
   3 -14  12      658.94      506.04    125.46 o 
   4 -14  12       44.61      -36.80     80.30 o 
   5 -14  12        4.90      -30.95     69.42 o 
   6 -14  12       23.66       44.33     95.35 o 
   0 -13  12      431.12      467.57    124.63 o 
   1 -13  12     1002.03      769.52    139.68 o 
   2 -13  12      622.12      494.33    125.46 o 
   3 -13  12      150.70      260.13    109.57 o 
   4 -13  12       75.07      -44.33     70.26 o 
   5 -13  12      147.55      125.46     89.50 o 
   6 -13  12       75.81      133.97     62.39 o 
   7 -13  12       13.78       -5.86     87.83 o 
   8 -13  12      265.29      200.74    107.90 o 
  -2 -12  12      363.05      240.06    104.55 o 
  -1 -12  12      208.94      170.63    100.37 o 
   0 -12  12       56.09      -80.30     80.30 o 
   1 -12  12        1.34       30.95     74.44 o 
   2 -12  12      364.89      398.14    118.77 o 
   3 -12  12     1191.26     1286.43    147.21 o 
   4 -12  12      158.23      284.70     64.26 o 
   5 -12  12      103.01       50.49     55.37 o 
   6 -12  12       28.19       -0.84     77.79 o 
   7 -12  12      203.01      185.69     96.19 o 
   8 -12  12      142.78       32.62    102.88 o 
   9 -12  12       64.84       38.48     82.81 o 
  -4 -11  12        0.09      -36.80     84.48 o 
  -3 -11  12      422.63      456.69    121.28 o 
  -2 -11  12      694.92      807.99    142.19 o 
  -1 -11  12      246.34      357.99    107.06 o 
   0 -11  12       68.21        9.20     77.79 o 
   1 -11  12      814.38      877.42    132.16 o 
   2 -11  12      968.93     1223.70    142.19 o 
   3 -11  12       22.73       28.08     62.73 o 
   4 -11  12      682.77      688.01     89.92 o 
   5 -11  12        8.02       24.61     55.24 o 
   6 -11  12      378.45      419.89    100.37 o 
   7 -11  12       44.02       -5.86     72.77 o 
   8 -11  12      901.77      952.70    150.56 o 
   9 -11  12      904.16      956.88    159.76 o 
  -5 -10  12      664.57      702.60    137.17 o 
  -4 -10  12        5.32      -71.93     71.93 o 
  -3 -10  12       16.59       -1.67     92.84 o 
  -2 -10  12     1187.96     1279.74    153.07 o 
  -1 -10  12     2605.62     2778.63    196.56 o 
   0 -10  12      237.96      239.22     99.54 o 
   1 -10  12      102.81      -15.89     68.59 o 
   2 -10  12      410.89      446.28     67.90 o 
   3 -10  12     4048.72     3816.94    247.58 o 
   4 -10  12     2226.72     2240.83    125.88 o 
   5 -10  12      557.68      498.23     77.54 o 
   6 -10  12      269.10      235.87     88.66 o 
   7 -10  12      296.75      304.46     99.54 o 
   8 -10  12      511.64      506.88    117.94 o 
   9 -10  12       80.14      -37.64     70.26 o 
  10 -10  12      327.22      179.83     97.86 o 
  -6  -9  12      551.80      418.22    123.79 o 
  -5  -9  12       50.91       40.99     75.28 o 
  -4  -9  12       18.17      -29.28     66.91 o 
  -3  -9  12      596.95      642.38    119.61 o 
  -2  -9  12     2438.06     2580.40    189.87 o 
  -1  -9  12      307.24      363.85    104.55 o 
   0  -9  12        6.89      -26.77     71.10 o 
   1  -9  12     1043.81      969.22     65.26 o 
   2  -9  12     4026.34     3963.89    135.09 o 
   3  -9  12       93.99       79.10     51.89 o 
   4  -9  12     2110.25     2184.87    111.11 o 
   5  -9  12       95.56       42.66     81.97 o 
   6  -9  12      605.97      821.38    138.01 o 
   7  -9  12       32.52      124.63     97.86 o 
   8  -9  12     1926.66     2003.26    172.31 o 
   9  -9  12     1136.04      981.14    153.90 o 
  10  -9  12       98.49      109.57    106.23 o 
  -7  -8  12       50.74      -68.59     86.99 o 
  -6  -8  12      921.14      886.62    148.05 o 
  -5  -8  12     1047.44     1100.75    162.27 o 
  -4  -8  12      149.64       76.95     76.95 o 
  -3  -8  12      260.61      126.30     85.32 o 
  -2  -8  12     1497.02     1548.24    147.21 o 
  -1  -8  12     6921.01     6337.65    254.28 o 
   0  -8  12     1631.97     1556.31     70.30 o 
   1  -8  12       40.25       42.06     35.38 o 
   2  -8  12      302.46      364.37     49.59 o 
   3  -8  12     2151.67     2087.95     86.54 o 
   4  -8  12      639.37      737.32     77.05 o 
   5  -8  12      156.57      152.23     76.95 o 
   6  -8  12      670.31      570.45    112.08 o 
   7  -8  12       70.20      104.55     77.79 o 
   8  -8  12       90.86       20.91     75.28 o 
   9  -8  12        0.65       43.49     78.62 o 
  10  -8  12      158.89      193.22     98.70 o 
  -7  -7  12      811.24      755.30    132.99 o 
  -6  -7  12      826.84     1033.83    150.56 o 
  -5  -7  12       52.06      -33.46     78.62 o 
  -4  -7  12       91.62      223.33     80.30 o 
  -3  -7  12      764.80      981.14    129.65 o 
  -2  -7  12     2329.07     2311.90    163.10 o 
  -1  -7  12      139.76      189.86     53.07 o 
   0  -7  12        1.82      -22.69     56.04 o 
   1  -7  12      420.23      402.41     52.07 o 
   2  -7  12      486.67      573.82     56.56 o 
   3  -7  12      100.45      144.20     44.02 o 
   4  -7  12      145.60      226.49     60.88 o 
   5  -7  12      286.10      254.28     88.66 o 
   6  -7  12        0.42      -57.71     66.08 o 
   7  -7  12      108.50       67.75     78.62 o 
   8  -7  12      640.27      905.02    151.39 o 
   9  -7  12      812.15      814.69    136.34 o 
  10  -7  12      514.12      451.67    126.30 o 
  -8  -6  12      132.45      115.43     94.52 o 
  -7  -6  12       29.02       -5.86     68.59 o 
  -6  -6  12     1616.57     1535.69    147.21 o 
  -5  -6  12     5063.56     5359.02    239.22 o 
  -4  -6  12      721.41      750.28    117.94 o 
  -3  -6  12       11.81      -34.29     56.88 o 
  -2  -6  12     1849.18     1702.82    113.34 o 
  -1  -6  12     5622.72     5776.03    140.05 o 
   0  -6  12     2880.58     3011.61    111.15 o 
   1  -6  12      706.31      786.61     77.76 o 
   2  -6  12      387.48      417.58     49.32 o 
   3  -6  12      191.08      236.68     45.14 o 
   4  -6  12       92.26       41.66     46.12 o 
   5  -6  12      173.97      158.92     79.46 o 
   6  -6  12     1470.23     1634.39    145.54 o 
   7  -6  12      351.48      419.05    113.75 o 
   8  -6  12        3.96      -54.37     69.42 o 
   9  -6  12        2.53      -57.71     57.71 o 
  10  -6  12      217.29      165.61     95.35 o 
  -9  -5  12       30.99      174.81     94.52 o 
  -8  -5  12        3.96        8.36     77.79 o 
  -7  -5  12      149.12      157.25     80.30 o 
  -6  -5  12      671.98      734.39    115.43 o 
  -5  -5  12       64.73       62.73     66.08 o 
  -4  -5  12        0.12      -49.35     49.35 o 
  -3  -5  12      492.40      510.19     59.07 o 
  -2  -5  12      513.05      597.82     61.79 o 
  -1  -5  12     2451.29     2461.14     99.82 o 
   0  -5  12      170.43      238.94     52.98 o 
   1  -5  12      819.49      894.76     76.58 o 
   2  -5  12      104.92      218.70     57.16 o 
   3  -5  12        4.58       21.99     45.36 o 
   4  -5  12      970.50     1034.90     82.80 o 
   5  -5  12     1548.18     1592.97    102.51 o 
   6  -5  12       34.43       -7.53     63.57 o 
   7  -5  12      350.64      444.98    105.39 o 
   8  -5  12        1.84      -59.39     62.73 o 
   9  -5  12     1165.41     1287.27    148.89 o 
  10  -5  12      477.50      650.74    132.16 o 
 -10  -4  12      104.67       15.89     84.48 o 
  -9  -4  12      143.53       48.51     86.15 o 
  -8  -4  12        6.31       35.97     78.62 o 
  -7  -4  12      175.50      120.45     75.28 o 
  -6  -4  12     4148.61     4002.33    192.38 o 
  -5  -4  12     2869.51     2777.79    153.07 o 
  -4  -4  12      789.12      905.90     76.53 o 
  -3  -4  12        0.65      -18.36     33.57 o 
  -2  -4  12       48.30       40.60     46.42 o 
  -1  -4  12     2399.97     2334.68     91.21 o 
   0  -4  12     3596.78     3463.78    109.30 o 
   1  -4  12       65.36       78.03     47.26 o 
   2  -4  12     4350.36     4181.85    126.83 o 
   3  -4  12     2316.70     2188.84    101.43 o 
   4  -4  12      111.23       80.08     51.22 o 
   5  -4  12      802.16      931.51    108.32 o 
   6  -4  12     4228.17     4064.23    205.76 o 
   7  -4  12     5267.40     4929.93    235.87 o 
   8  -4  12      476.40      435.78    107.90 o 
   9  -4  12       69.32        9.20     73.61 o 
  10  -4  12      609.32      652.42    131.32 o 
 -10  -3  12        0.20        4.18     76.95 o 
  -9  -3  12       20.30       70.26     70.26 o 
  -8  -3  12      279.20      214.96     93.68 o 
  -7  -3  12      842.32      971.93    117.94 o 
  -6  -3  12      314.78      249.12     47.98 o 
  -5  -3  12      156.37      153.87     43.07 o 
  -4  -3  12      594.54      672.54    108.32 o 
  -3  -3  12      141.33      143.04     41.79 o 
  -2  -3  12       38.83      125.84     38.74 o 
  -1  -3  12      225.92      256.34     43.47 o 
   0  -3  12     2478.66     2627.46     93.14 o 
   1  -3  12     8343.00     8561.46    164.69 o 
   2  -3  12     2635.34     2438.20    144.70 o 
   3  -3  12       38.53      -45.17     53.53 o 
   4  -3  12      812.52      758.56     76.58 o 
   5  -3  12     5790.32     5297.20    233.78 o 
   6  -3  12     2374.83     2250.00    161.43 o 
   7  -3  12        2.22       29.28     71.10 o 
   8  -3  12       77.17       77.79     81.97 o 
   9  -3  12     2047.51     1888.67    169.80 o 
 -11  -2  12       87.88      177.32     97.03 o 
 -10  -2  12     1135.08     1272.21    148.89 o 
  -9  -2  12     2701.58     2778.63    182.34 o 
  -8  -2  12     1855.21     2130.39    155.58 o 
  -7  -2  12      482.67      476.65     61.20 o 
  -6  -2  12      178.20      231.59     83.64 o 
  -5  -2  12    12095.92    11022.87    357.99 o 
  -4  -2  12    12018.67    11981.19    185.05 o 
  -3  -2  12     1146.13     1181.50     68.61 o 
  -2  -2  12        0.71       -0.22     30.84 o 
  -1  -2  12     1936.07     1947.51     78.23 o 
   0  -2  12     7030.78     6910.90    217.89 o 
   1  -2  12       28.79       42.66     52.70 o 
   2  -2  12    11469.89    12160.06    294.42 o 
   3  -2  12     8099.97     8275.67    260.97 o 
   4  -2  12       31.97       12.57     43.47 o 
   5  -2  12       58.20       58.84     47.98 o 
   6  -2  12     2435.98     2926.68    174.81 o 
   7  -2  12     2774.67     2853.91    188.20 o 
   8  -2  12      447.36      502.70    117.94 o 
   9  -2  12      102.98       24.26     69.42 o 
 -11  -1  12       23.34       62.73     91.17 o 
 -10  -1  12      272.54      279.37    105.39 o 
  -9  -1  12       43.62       61.90     69.42 o 
  -8  -1  12     1307.90     1431.82     88.43 o 
  -7  -1  12      969.59      980.65     76.05 o 
  -6  -1  12       88.50      113.34     40.80 o 
  -5  -1  12      380.71      416.85     50.55 o 
  -4  -1  12      188.96      207.11     40.80 o 
  -3  -1  12     6759.34     6722.16    173.98 o 
  -2  -1  12      146.59      134.01     33.92 o 
  -1  -1  12      762.79      885.71     44.57 o 
   0  -1  12     6336.97     6354.19    127.91 o 
   1  -1  12    13710.58    12978.93    192.38 o 
   2  -1  12     2797.91     3032.07    161.43 o 
   3  -1  12      141.50      101.21     67.75 o 
   4  -1  12     1255.57     1102.37     80.14 o 
   5  -1  12     5820.62     5602.24    254.28 o 
   6  -1  12     3070.16     3010.32    175.65 o 
   7  -1  12       80.31       79.46     75.28 o 
   8  -1  12      123.81      194.05     94.52 o 
   9  -1  12      210.98      201.58    107.90 o 
 -11   0  12       66.34      105.39     78.62 o 
 -10   0  12      695.23      783.74    127.97 o 
  -9   0  12     6310.47     6709.34    172.39 o 
  -8   0  12     5281.27     5699.40    150.52 o 
  -7   0  12      630.92      718.95     67.03 o 
  -6   0  12     1292.16     1189.27     83.23 o 
  -5   0  12    10482.22     9896.13    157.91 o 
  -4   0  12    16821.82    15960.68    313.24 o 
  -3   0  12      317.72      366.42     44.34 o 
  -2   0  12     2908.37     3112.84     66.84 o 
  -1   0  12      375.56      409.56     46.00 o 
   0   0  12     6980.00     6803.06    168.96 o 
   1   0  12        1.33       22.58     30.15 o 
   2   0  12     6273.86     5937.84    202.42 o 
   3   0  12     1649.56     1641.08    139.68 o 
   4   0  12      181.24       68.35     45.81 o 
   5   0  12        4.38      -26.18     38.39 o 
   6   0  12     1483.28     1470.29    214.13 o 
   7   0  12     1523.18     1692.10    154.74 o 
   8   0  12      498.67      483.46    119.61 o 
 -12   1  12      308.79      368.87    107.06 o 
 -11   1  12      354.79      464.22    107.06 o 
 -10   1  12      356.13      331.06     65.11 o 
  -9   1  12      153.70      172.04     50.13 o 
  -8   1  12      229.47      199.72     50.26 o 
  -7   1  12      929.54     1006.41     97.03 o 
  -6   1  12      317.98      334.19     86.15 o 
  -5   1  12      271.60      245.63     40.19 o 
  -4   1  12     1405.26     1421.17     62.59 o 
  -3   1  12      699.63      605.89     44.43 o 
  -2   1  12      103.44       65.97     26.25 o 
  -1   1  12        1.30       45.61     29.74 o 
   0   1  12     1618.83     1639.41     69.93 o 
   1   1  12     2984.06     2710.72     89.20 o 
   2   1  12       96.00       44.32     37.47 o 
   3   1  12      227.07      287.73     91.17 o 
   4   1  12      220.66      253.46     55.95 o 
   5   1  12     1235.04     1154.66    102.61 o 
   6   1  12     1498.82     1456.23    144.70 o 
   7   1  12      473.29      532.81    109.57 o 
   8   1  12        3.94      -64.41     64.41 o 
 -11   2  12       50.80        0.15     50.36 o 
 -10   2  12     1488.79     1415.57     91.39 o 
  -9   2  12     6881.09     6691.62    164.55 o 
  -8   2  12     5875.82     6001.49    143.38 o 
  -7   2  12      137.18       99.14     39.11 o 
  -6   2  12       15.00        7.29     28.10 o 
  -5   2  12     4806.88     4497.57    183.60 o 
  -4   2  12     9342.85     9335.56    129.69 o 
  -3   2  12      671.40      779.77     39.98 o 
  -2   2  12     2793.96     3075.63    179.00 o 
  -1   2  12     1506.77     1668.40     74.11 o 
   0   2  12        0.13      -26.49     30.84 o 
   1   2  12       52.65       51.83     39.84 o 
   2   2  12     2044.24     1991.17     95.45 o 
   3   2  12     2363.62     2793.27    111.55 o 
   4   2  12      569.13      816.78     62.48 o 
   5   2  12      341.98      287.73     84.48 o 
   6   2  12       64.73      114.59     84.48 o 
   7   2  12      356.20      212.45    102.04 o 
   8   2  12      116.99      259.29     96.19 o 
 -12   3  12      699.17      860.69    140.52 o 
 -11   3  12      128.39       94.52     72.77 o 
 -10   3  12      321.04      260.13     81.97 o 
  -9   3  12      284.02      186.52     71.93 o 
  -8   3  12      257.40      395.63     88.66 o 
  -7   3  12      903.55     1051.40    111.25 o 
  -6   3  12       38.44        4.18     50.19 o 
  -5   3  12      115.22      112.08     66.08 o 
  -4   3  12       27.25      106.90     43.47 o 
  -3   3  12     2306.18     2441.89     89.79 o 
  -2   3  12     1113.57     1182.44     67.95 o 
  -1   3  12        1.19       -1.63     31.20 o 
   0   3  12      163.19      192.07     44.23 o 
   1   3  12      258.74      362.97     43.06 o 
   2   3  12      441.39      444.01     48.72 o 
   3   3  12        4.88      -30.89     36.68 o 
   4   3  12        0.07      -15.06     58.55 o 
   5   3  12        1.51      -61.90     61.90 o 
   6   3  12      511.33      552.05    108.74 o 
   7   3  12       68.78      113.75     99.54 o 
 -12   4  12      243.62      234.20     92.01 o 
 -11   4  12       49.21        1.67     67.75 o 
 -10   4  12      494.82      563.76    107.06 o 
  -9   4  12     1467.84     1807.53    145.54 o 
  -8   4  12     2642.37     2684.95    164.78 o 
  -7   4  12       23.14       52.70     54.37 o 
  -6   4  12        0.14       18.40     52.70 o 
  -5   4  12      257.19      226.56     49.77 o 
  -4   4  12     2930.69     2854.18    101.43 o 
  -3   4  12        7.17       -1.98     34.71 o 
  -2   4  12     3661.98     3672.64    108.92 o 
  -1   4  12     4239.26     4580.43    125.08 o 
   0   4  12     2438.21     2278.38    191.96 o 
   1   4  12      280.58      302.95     40.82 o 
   2   4  12     1825.44     2139.18    110.90 o 
   3   4  12     3818.15     4199.73    179.83 o 
   4   4  12     2000.40     1999.91    148.05 o 
   5   4  12       43.53      -51.86     67.75 o 
   6   4  12       35.25      -62.73     69.42 o 
 -12   5  12      370.26      341.26    102.04 o 
 -11   5  12      813.03     1027.14    148.05 o 
 -10   5  12      783.04      732.72    122.96 o 
  -9   5  12       12.99      -25.93     51.86 o 
  -8   5  12      327.83      295.26     77.79 o 
  -7   5  12      370.47      276.02     74.44 o 
  -6   5  12     2213.66     2246.62    104.69 o 
  -5   5  12      423.31      358.67     55.70 o 
  -4   5  12       30.42       49.18     51.02 o 
  -3   5  12       76.09       24.15     57.30 o 
  -2   5  12      286.29      256.33     50.85 o 
  -1   5  12      249.57      257.32     84.06 o 
   0   5  12      449.40      537.97     71.52 o 
   1   5  12     1577.75     1612.18    133.83 o 
   2   5  12     3878.61     3649.36    201.58 o 
   3   5  12       84.01       11.71     70.26 o 
   4   5  12      845.56      367.19    106.23 o 
   5   5  12        2.18       -5.86     70.26 o 
   6   5  12      384.32      341.26    111.25 o 
 -13   6  12      910.01      854.83    145.54 o 
 -12   6  12      966.95      999.54    147.21 o 
 -11   6  12      740.15      596.38    117.94 o 
 -10   6  12      356.13      499.35    107.90 o 
  -9   6  12     1183.92     1252.14    130.48 o 
  -8   6  12     2751.97     1701.30    133.83 o 
  -7   6  12     3135.32     2776.12    162.27 o 
  -6   6  12       74.73       69.10     45.25 o 
  -5   6  12     1612.08     1620.99     89.49 o 
  -4   6  12       11.79       40.68     41.77 o 
  -3   6  12     1306.56     1190.63     78.96 o 
  -2   6  12      671.87      831.66     73.75 o 
  -1   6  12     8238.35     8968.38    307.81 o 
   0   6  12      868.73      886.14    130.90 o 
   1   6  12       20.34      -37.64     65.24 o 
   2   6  12      116.51      150.56     72.77 o 
   3   6  12     2288.98     2157.16    179.83 o 
   4   6  12      607.52      671.66    138.01 o 
   5   6  12        6.06      -79.46     79.46 o 
 -12   7  12       59.81      -27.60     74.44 o 
 -11   7  12      888.69      938.48    142.19 o 
 -10   7  12      327.34      543.68    117.94 o 
  -9   7  12      156.15      184.02     82.81 o 
  -8   7  12      108.97       35.97     54.37 o 
  -7   7  12      988.43      960.61     88.96 o 
  -6   7  12     1317.65     1344.00     89.67 o 
  -5   7  12       53.31       25.58     42.20 o 
  -4   7  12      297.76      306.70     58.55 o 
  -3   7  12      760.89      738.22     74.49 o 
  -2   7  12     1725.90     1632.69    104.97 o 
  -1   7  12      188.88      206.68     53.42 o 
   0   7  12      207.45      210.78     86.99 o 
   1   7  12        0.29      -71.10     76.95 o 
   2   7  12      520.71      669.15    132.99 o 
   3   7  12       30.37      -51.02     66.91 o 
   4   7  12      104.08       -0.84     97.86 o 
 -12   8  12     1157.08      872.40    138.85 o 
 -11   8  12      791.29     1008.74    143.87 o 
 -10   8  12       24.66       27.60     71.93 o 
  -9   8  12      376.16      409.85    104.55 o 
  -8   8  12     1661.67     1810.88    147.21 o 
  -7   8  12     1350.38     1380.16     94.07 o 
  -6   8  12      349.67      350.69     87.83 o 
  -5   8  12     1378.98     1557.84     91.94 o 
  -4   8  12        3.60      -25.31     38.48 o 
  -3   8  12      791.51      746.39     75.01 o 
  -2   8  12      262.65      259.73     54.59 o 
  -1   8  12     2431.21     2138.76    165.61 o 
   0   8  12      929.92     1032.99    158.09 o 
   1   8  12       14.89      -10.04     81.97 o 
   2   8  12       42.99      -41.82     76.95 o 
   3   8  12      340.57      299.44     95.35 o 
 -12   9  12        0.50      122.96     95.35 o 
 -11   9  12      335.05      260.97     97.03 o 
 -10   9  12      287.84      265.15     98.70 o 
  -9   9  12      361.15      404.83    103.72 o 
  -8   9  12      361.05      350.29     69.71 o 
  -7   9  12      582.99      662.52     83.60 o 
  -6   9  12      190.06      188.23     58.47 o 
  -5   9  12      310.52      280.72     58.58 o 
  -4   9  12      959.16     1096.46     81.67 o 
  -3   9  12      118.38       38.48     80.30 o 
  -2   9  12       52.35      114.59     81.97 o 
  -1   9  12      123.62      144.70     95.35 o 
   0   9  12      409.45      228.35    104.55 o 
   1   9  12      142.59      117.94     88.66 o 
   2   9  12       56.50      -10.87     91.17 o 
 -12  10  12      365.94      382.25    109.57 o 
 -11  10  12      363.60      265.15     99.54 o 
 -10  10  12       25.80        7.53     74.44 o 
  -9  10  12       29.94        2.51     58.55 o 
  -8  10  12     1022.23      951.55     98.43 o 
  -7  10  12       49.06       83.75     53.04 o 
  -6  10  12      903.30      925.97     82.30 o 
  -5  10  12     1407.05     1327.29     93.84 o 
  -4  10  12      506.72      341.26    102.04 o 
  -3  10  12       57.34       99.54     78.62 o 
  -2  10  12      110.60      151.39     83.64 o 
  -1  10  12      535.14      725.19    139.68 o 
   0  10  12      714.05      894.15    148.05 o 
   1  10  12       37.61       43.49     85.32 o 
 -11  11  12      233.40      269.33    102.88 o 
 -10  11  12       30.75      -60.22     60.22 o 
  -9  11  12      100.19      171.47     89.50 o 
  -8  11  12      203.55      156.93     76.95 o 
  -7  11  12        4.70      -42.39     42.39 o 
  -6  11  12        3.27      -40.95     40.95 o 
  -5  11  12      230.39      266.82    108.74 o 
  -4  11  12      242.43      240.89     91.17 o 
  -3  11  12      175.96       74.44     82.81 o 
  -2  11  12       44.40      -13.38    103.72 o 
  -1  11  12       51.77      102.88    107.06 o 
 -10  12  12       71.72       57.71     80.30 o 
  -9  12  12       91.10        1.19     55.84 o 
  -8  12  12        5.31      -37.62     52.38 o 
  -7  12  12       15.21      -45.38     45.38 o 
  -6  12  12      373.16      383.09    109.57 o 
  -5  12  12      948.73     1069.80    152.23 o 
  -4  12  12      932.72     1058.09    164.78 o 
  -3  12  12      253.21      237.55    108.74 o 
  -2  12  12      139.17      204.93    117.10 o 
  -7  13  12      105.24       92.84    107.06 o 
  -6  13  12       26.44       15.89     85.32 o 
   3 -14  13      130.45      146.38     99.54 o 
   4 -14  13      618.02      482.62    143.03 o 
   0 -13  13       31.73       40.99     98.70 o 
   1 -13  13      138.01       59.39     92.01 o 
   2 -13  13      227.77       40.99     92.84 o 
   3 -13  13       64.82      153.07    109.57 o 
   4 -13  13      244.56      311.15    118.77 o 
   5 -13  13        0.11      -67.75     72.77 o 
   6 -13  13       44.13       10.65     62.66 o 
   7 -13  13       60.13      -21.75     85.32 o 
  -2 -12  13       49.33      -25.93    102.88 o 
  -1 -12  13       89.61      112.92    102.04 o 
   0 -12  13      550.10      697.58    140.52 o 
   1 -12  13     1004.57     1252.14    155.58 o 
   2 -12  13      408.48      466.73    115.43 o 
   3 -12  13      146.15      130.48    100.37 o 
   4 -12  13      279.60      343.32     71.93 o 
   5 -12  13      942.27      989.73     99.93 o 
   6 -12  13      319.42      372.21    101.21 o 
   7 -12  13       13.37      -55.20     64.41 o 
   8 -12  13       69.05       37.64     82.81 o 
  -3 -11  13      121.40      248.42    114.59 o 
  -2 -11  13      142.39       98.70     91.17 o 
  -1 -11  13       25.46      -29.28     87.83 o 
   0 -11  13       83.40      144.70     85.32 o 
   1 -11  13       73.55       16.73     76.95 o 
   2 -11  13     1332.44     1377.60    153.07 o 
   3 -11  13      597.16      603.40     80.33 o 
   4 -11  13      201.33      163.20     59.25 o 
   5 -11  13       32.30        9.70     51.16 o 
   6 -11  13      291.98      319.52    104.55 o 
   7 -11  13      321.31      311.15     98.70 o 
   8 -11  13       20.25      -66.91     66.91 o 
   9 -11  13        2.13      -47.68     76.12 o 
  -5 -10  13        0.13       87.83    102.04 o 
  -4 -10  13      157.62       76.95     87.83 o 
  -3 -10  13      530.22      661.62    129.65 o 
  -2 -10  13      887.49      920.91    143.87 o 
  -1 -10  13       92.78      117.10     89.50 o 
   0 -10  13      983.61     1016.27    143.87 o 
   1 -10  13     3486.67     3484.58    215.80 o 
   2 -10  13     3146.97     3104.48    128.81 o 
   3 -10  13      218.82      265.32     63.49 o 
   4 -10  13       12.20       72.60     52.04 o 
   5 -10  13     1242.13     1394.48    102.61 o 
   6 -10  13      641.63      569.61    108.74 o 
   7 -10  13      352.96      317.84    100.37 o 
   8 -10  13     1021.00     1336.62    179.83 o 
   9 -10  13        6.42       -0.84     76.95 o 
  -6  -9  13      304.50      235.04    105.39 o 
  -5  -9  13       42.43      -34.29     66.91 o 
  -4  -9  13       88.77        7.53     76.95 o 
  -3  -9  13       60.36       75.28     88.66 o 
  -2  -9  13     2307.20     2290.99    186.52 o 
  -1  -9  13      652.92      879.93    131.32 o 
   0  -9  13       96.23       67.75     81.97 o 
   1  -9  13       34.64       73.17     37.61 o 
   2  -9  13     3222.87     3103.33    102.78 o 
   3  -9  13     4708.65     4723.36    153.01 o 
   4  -9  13        6.35      -24.28     46.88 o 
   5  -9  13       27.34       28.44     83.64 o 
   6  -9  13      918.44      970.26    134.67 o 
   7  -9  13     1397.79     1342.47    145.54 o 
   8  -9  13      150.04      129.65    101.21 o 
   9  -9  13        1.23      -23.42     66.08 o 
  -7  -8  13      478.74      565.43    140.52 o 
  -6  -8  13       41.02       66.91     92.01 o 
  -5  -8  13        4.04      -63.57     63.57 o 
  -4  -8  13      871.80      973.61    141.36 o 
  -3  -8  13     5697.50     5663.49    252.60 o 
  -2  -8  13     3771.71     3426.87    204.09 o 
  -1  -8  13     1184.52     1120.82    130.48 o 
   0  -8  13     4095.47     4054.41    103.74 o 
   1  -8  13    11002.24    10959.93    167.23 o 
   2  -8  13     5001.94     4894.58    119.66 o 
   3  -8  13       43.19       32.52     56.36 o 
   4  -8  13      524.03      464.98     75.70 o 
   5  -8  13     3752.78     3663.58    202.42 o 
   6  -8  13     1668.41     2238.29    170.63 o 
   7  -8  13      122.25      102.04     87.83 o 
   8  -8  13      935.39     1334.11    173.98 o 
   9  -8  13       81.92       93.68     87.83 o 
  10  -8  13        1.00      -71.10     71.10 o 
  -7  -7  13       27.64      -60.22     60.22 o 
  -6  -7  13      295.91      308.64    103.72 o 
  -5  -7  13       77.37      184.85     93.68 o 
  -4  -7  13      544.94      412.36     97.86 o 
  -3  -7  13        2.76       33.46     76.95 o 
  -2  -7  13     1796.16     1943.87    153.07 o 
  -1  -7  13      222.41      221.37     53.86 o 
   0  -7  13      401.23      430.60     87.41 o 
   1  -7  13        7.30       16.35     44.66 o 
   2  -7  13     1037.41     1183.49     87.13 o 
   3  -7  13     1452.70     1529.58     76.28 o 
   4  -7  13        1.60      -42.74     42.74 o 
   5  -7  13      758.49      976.95    134.67 o 
   6  -7  13      150.23      209.94     87.83 o 
   7  -7  13     1345.54     1333.27    144.70 o 
   8  -7  13      261.65      294.42    118.77 o 
   9  -7  13        2.69      -63.57     65.24 o 
  10  -7  13        0.16      -71.10     71.10 o 
  -8  -6  13      225.37      210.78    109.57 o 
  -7  -6  13     1192.26     1222.03    139.68 o 
  -6  -6  13        8.63      -62.73     62.73 o 
  -5  -6  13      171.16      276.86     93.68 o 
  -4  -6  13     3332.03     3128.26    177.32 o 
  -3  -6  13     5850.48     5892.67    231.69 o 
  -2  -6  13     2550.26     2633.32    130.07 o 
  -1  -6  13      258.93      311.64     67.33 o 
   0  -6  13     1200.50     1233.26     86.92 o 
   1  -6  13     2758.75     2975.33    115.76 o 
   2  -6  13     2645.79     2597.19     78.82 o 
   3  -6  13      947.97      910.01     70.38 o 
   4  -6  13       82.83      111.89     51.29 o 
   5  -6  13      680.43      305.30     87.83 o 
   6  -6  13      941.53     1121.66    132.99 o 
   7  -6  13        5.75      -40.99     81.97 o 
   8  -6  13      711.47      862.36    143.03 o 
   9  -6  13     1094.57      913.38    145.54 o 
  10  -6  13       44.80      365.52    123.79 o 
  -9  -5  13      936.19      806.32    137.17 o 
  -8  -5  13      946.68     1038.01    147.21 o 
  -7  -5  13       15.50      -61.90     61.90 o 
  -6  -5  13     1911.95     1756.51    149.72 o 
  -5  -5  13       79.61      -28.44     62.73 o 
  -4  -5  13      714.32      804.65    117.10 o 
  -3  -5  13       88.15       78.16     41.54 o 
  -2  -5  13     2440.97     2280.02     96.27 o 
  -1  -5  13     3713.81     3657.02    119.71 o 
   0  -5  13        0.65      -37.55     37.55 o 
   1  -5  13      328.82      258.36     53.11 o 
   2  -5  13      842.33     1006.46    147.21 o 
   3  -5  13      583.17      650.72     76.27 o 
   4  -5  13      117.05      126.46     62.94 o 
   5  -5  13      455.62      409.41     72.05 o 
   6  -5  13      318.06      239.22     86.15 o 
   7  -5  13       27.45       53.53     77.79 o 
   8  -5  13      111.84       35.97     91.17 o 
   9  -5  13        2.10       36.80     74.44 o 
  10  -5  13      202.28      135.50    115.43 o 
  -9  -4  13      142.22      180.67     85.32 o 
  -8  -4  13      477.30      285.22     89.50 o 
  -7  -4  13     2265.33     2416.45    165.61 o 
  -6  -4  13      108.81       97.86     66.91 o 
  -5  -4  13       64.42       35.84     42.20 o 
  -4  -4  13     1216.38     1282.57     75.35 o 
  -3  -4  13     4317.07     3959.92    117.27 o 
  -2  -4  13     3936.73     3686.76    216.22 o 
  -1  -4  13     2077.01     2054.97     88.72 o 
   0  -4  13      397.20      518.97     62.97 o 
   1  -4  13     1058.65      976.88     78.42 o 
   2  -4  13      581.06      697.53     75.31 o 
   3  -4  13      297.67      359.16     70.59 o 
   4  -4  13      989.78     1045.82     91.21 o 
   5  -4  13      620.33      817.81     92.43 o 
   6  -4  13       52.32      103.72     81.97 o 
   7  -4  13       55.02       69.42     76.95 o 
   8  -4  13      654.74      831.41    149.72 o 
   9  -4  13     1978.70     1886.16    173.14 o 
 -10  -3  13       26.45       -7.53     82.81 o 
  -9  -3  13       72.73       85.32     76.12 o 
  -8  -3  13       40.38       41.82     71.93 o 
  -7  -3  13      198.67      236.71     86.99 o 
  -6  -3  13     1340.24     1232.78     82.81 o 
  -5  -3  13      729.34      846.85     73.35 o 
  -4  -3  13       24.54        0.84     35.49 o 
  -3  -3  13     1095.71     1011.42     66.89 o 
  -2  -3  13     4853.51     4501.73    150.98 o 
  -1  -3  13     7928.32     7635.34    152.00 o 
   0  -3  13      681.32      745.50     62.76 o 
   1  -3  13      226.86      200.93    102.04 o 
   2  -3  13      133.07      153.90     74.44 o 
   3  -3  13     2278.35     2331.14    160.60 o 
   4  -3  13     1596.90     1516.37     92.81 o 
   5  -3  13      612.51      630.51     74.86 o 
   6  -3  13      839.35     1027.14    138.85 o 
   7  -3  13        5.53        0.00     66.91 o 
   8  -3  13      150.05      118.77     93.68 o 
   9  -3  13      235.61      195.73     99.54 o 
 -10  -2  13       82.62       69.42     80.30 o 
  -9  -2  13       92.41       62.73     78.62 o 
  -8  -2  13      248.70      273.51     86.15 o 
  -7  -2  13      107.93      138.54     43.16 o 
  -6  -2  13     3873.10     4020.41    123.54 o 
  -5  -2  13      578.46      742.45     70.63 o 
  -4  -2  13      344.42      350.47     51.46 o 
  -3  -2  13     2643.35     2526.72    106.23 o 
  -2  -2  13     8586.52     8391.79    154.09 o 
  -1  -2  13     1376.40     1295.22     81.13 o 
   0  -2  13      877.71      883.20     65.11 o 
   1  -2  13      101.45      104.55     63.57 o 
   2  -2  13      445.44      397.31     91.17 o 
   3  -2  13      124.30      179.83     86.99 o 
   4  -2  13     3510.03     3437.72    126.30 o 
   5  -2  13     2206.29     2026.81    106.10 o 
   6  -2  13        2.04      -52.70     58.55 o 
   7  -2  13       17.21       30.11     73.61 o 
   8  -2  13     2111.36     2119.52    171.47 o 
   9  -2  13     1396.65     1582.53    169.80 o 
 -11  -1  13       26.46       25.09     69.42 o 
 -10  -1  13      117.31        5.02     65.24 o 
  -9  -1  13      617.60      486.80    105.39 o 
  -8  -1  13       35.77       -6.52     37.98 o 
  -7  -1  13       83.86       77.93     42.14 o 
  -6  -1  13     2227.58     2375.27    171.05 o 
  -5  -1  13     7551.89     7062.44    359.25 o 
  -4  -1  13     1234.74     1276.66     70.04 o 
  -3  -1  13        2.70       -0.79     31.01 o 
  -2  -1  13     3278.27     3269.58     98.56 o 
  -1  -1  13    14806.49    14865.57    138.34 o 
   0  -1  13     7812.15     7164.85    111.05 o 
   1  -1  13      120.26       65.92     32.78 o 
   2  -1  13      968.78     1020.19     67.63 o 
   3  -1  13     1064.38     1017.10    125.46 o 
   4  -1  13      705.72      694.50     89.50 o 
   5  -1  13       11.01        2.55     45.36 o 
   6  -1  13      384.42      377.23     99.54 o 
   7  -1  13        7.82      -22.58     70.26 o 
   8  -1  13        2.94       28.44     82.81 o 
   9  -1  13       31.80      153.90    101.21 o 
 -11   0  13       18.69      -12.55     70.26 o 
 -10   0  13      538.70      645.73    117.94 o 
  -9   0  13       56.05       46.87     51.44 o 
  -8   0  13       16.96       37.53     39.73 o 
  -7   0  13     1393.88     1327.56     94.10 o 
  -6   0  13     6173.57     5934.87    174.40 o 
  -5   0  13      551.75      502.82     53.46 o 
  -4   0  13        6.02        0.24     32.12 o 
  -3   0  13     3948.17     3929.93    268.91 o 
  -2   0  13     9465.81     9776.73    367.17 o 
  -1   0  13     2247.36     2311.15    154.35 o 
   0   0  13     1465.99     1656.86     68.55 o 
   1   0  13       31.72       51.85     34.83 o 
   2   0  13     2129.90     2086.95    179.83 o 
   3   0  13        6.17      -17.57     63.57 o 
   4   0  13     2528.08     2178.84    105.27 o 
   5   0  13     2116.38     1965.27     99.95 o 
   6   0  13       19.92      -42.47     42.47 o 
   7   0  13       51.13      -50.19     61.06 o 
   8   0  13      417.50      429.09    128.81 o 
 -11   1  13       19.35      -25.09     68.59 o 
 -10   1  13      744.50      941.06     92.85 o 
  -9   1  13     1078.87     1188.35     85.96 o 
  -8   1  13       63.81       67.53     44.31 o 
  -7   1  13      449.56      424.46     53.80 o 
  -6   1  13     2020.08     1909.03     79.12 o 
  -5   1  13     8071.27     7479.88    136.86 o 
  -4   1  13     1542.67     1477.61     67.53 o 
  -3   1  13      351.23      443.66     37.24 o 
  -2   1  13       53.81       71.99     24.16 o 
  -1   1  13     7504.79     7019.54    206.60 o 
   0   1  13      836.42      738.79     60.08 o 
   1   1  13      888.44      880.69     63.83 o 
   2   1  13     1120.20     1108.97     78.68 o 
   3   1  13       27.00       11.71     68.59 o 
   4   1  13      527.30      687.39     75.27 o 
   5   1  13      222.35      219.42     45.23 o 
   6   1  13      777.23      858.18    131.32 o 
   7   1  13      448.59      488.48    117.94 o 
   8   1  13       36.52       85.32     99.54 o 
 -11   2  13      167.13      272.68     91.17 o 
 -10   2  13      472.01      516.08    111.25 o 
  -9   2  13       50.59      107.90     66.91 o 
  -8   2  13      157.77      139.00     43.73 o 
  -7   2  13      123.36       58.29     35.94 o 
  -6   2  13     2111.10     2342.20    138.85 o 
  -5   2  13      963.15      937.45     57.40 o 
  -4   2  13      320.92      347.60     40.07 o 
  -3   2  13       82.97       60.25     23.29 o 
  -2   2  13     2952.23     2727.18     89.03 o 
  -1   2  13        2.95       11.76     32.35 o 
   0   2  13     2169.02     2154.23    134.25 o 
   1   2  13      623.86      683.48     65.30 o 
   2   2  13       58.11       32.60     41.69 o 
   3   2  13       69.58       59.91     46.77 o 
   4   2  13      570.16      781.26     64.31 o 
   5   2  13     1594.65     1553.26    142.19 o 
   6   2  13     1086.55     1203.63    143.03 o 
   7   2  13       92.97      163.94     87.83 o 
 -12   3  13      232.33      227.51     94.52 o 
 -11   3  13       40.63      -23.42     64.41 o 
 -10   3  13     2203.01     2326.96    170.63 o 
  -9   3  13     2820.05     2450.75    161.43 o 
  -8   3  13     1295.14     1486.34    130.48 o 
  -7   3  13        8.24      -10.87     51.02 o 
  -6   3  13     3299.60     3261.25    161.43 o 
  -5   3  13     9315.60     8203.73    237.55 o 
  -4   3  13     1718.78     1547.18     80.41 o 
  -3   3  13        8.52      -26.49     33.96 o 
  -2   3  13      177.53      279.17     56.46 o 
  -1   3  13       56.43       32.37     35.35 o 
   0   3  13      369.50      386.46     63.99 o 
   1   3  13     1195.56     1166.45     83.88 o 
   2   3  13     3223.29     3151.37     91.07 o 
   3   3  13      578.65      571.82     55.54 o 
   4   3  13        0.45      -18.40     62.73 o 
   5   3  13       25.03      -54.37     63.57 o 
   6   3  13      740.05      905.02    132.99 o 
   7   3  13      474.79      418.22    122.12 o 
 -12   4  13      503.26      560.41    120.45 o 
 -11   4  13       84.15      127.97     74.44 o 
 -10   4  13       94.20      103.72     71.93 o 
  -9   4  13      105.44       49.35     64.41 o 
  -8   4  13      802.07      680.02    106.23 o 
  -7   4  13      612.44      673.33    104.55 o 
  -6   4  13      626.12      688.38     97.03 o 
  -5   4  13        3.13        5.39     39.58 o 
  -4   4  13      356.50      345.23     55.18 o 
  -3   4  13      725.85      791.18     67.67 o 
  -2   4  13      385.70      412.35     56.77 o 
  -1   4  13       85.06       37.04     42.29 o 
   0   4  13      388.20      539.74     95.77 o 
   1   4  13     3332.35     3219.44    334.99 o 
   2   4  13     1542.70     1630.88     95.40 o 
   3   4  13      109.82      130.13     52.82 o 
   4   4  13       44.21       99.54     66.91 o 
   5   4  13     1306.60     1358.37    136.34 o 
   6   4  13      916.43      937.64    141.36 o 
 -12   5  13       27.23       -2.51     67.75 o 
 -11   5  13      228.56      363.85    100.37 o 
 -10   5  13     3112.13     2871.47    184.85 o 
  -8   5  13      903.53     1034.67    131.32 o 
  -7   5  13     1044.92     1145.91    119.61 o 
  -6   5  13      347.25      402.23     77.79 o 
  -5   5  13     3827.48     3678.68    118.27 o 
  -4   5  13     3877.46     3599.89    204.93 o 
  -3   5  13        0.03       -2.27     35.85 o 
  -2   5  13       94.56       50.64     40.95 o 
  -1   5  13      227.98      193.32     52.04 o 
   0   5  13      476.30      659.06     75.01 o 
   1   5  13        1.25        9.62     44.36 o 
   2   5  13     1105.52     1229.56    127.14 o 
   3   5  13     1802.34     1908.74    159.76 o 
   4   5  13       94.81      -20.07     68.59 o 
   5   5  13       12.21      -10.04     78.62 o 
 -12   6  13      128.50      218.31    101.21 o 
 -11   6  13       79.39      -19.24     60.22 o 
 -10   6  13      129.72      218.31     86.99 o 
  -9   6  13      174.76      197.40     86.99 o 
  -8   6  13        1.17      -35.13     35.13 o 
  -7   6  13     1460.04     1636.90    135.50 o 
  -6   6  13      549.75      591.26     70.26 o 
  -5   6  13     1125.74     1005.91     80.69 o 
  -4   6  13      256.43      354.53     84.90 o 
  -3   6  13     2952.35     2790.64    135.50 o 
  -2   6  13      879.99      887.67     75.38 o 
  -1   6  13      137.55      115.01     49.09 o 
   0   6  13      598.08      733.61     77.31 o 
   1   6  13     2419.46     2437.36    173.98 o 
   2   6  13     1365.63     1421.94    153.07 o 
   3   6  13      120.26       81.97     86.15 o 
   4   6  13      147.51       86.99     78.62 o 
 -12   7  13     1168.79     1214.50    147.21 o 
 -11   7  13      788.99      921.75    144.70 o 
 -10   7  13     1163.94     1221.19    140.52 o 
  -9   7  13     4571.93     4429.75    221.65 o 
  -7   7  13      543.82      593.17     77.53 o 
  -6   7  13      351.86      438.22     86.15 o 
  -5   7  13     3611.83     3626.35    126.19 o 
  -4   7  13     4585.81     4544.65    136.53 o 
  -3   7  13      121.26       77.37     43.18 o 
  -2   7  13      973.17     1070.12     84.52 o 
  -1   7  13       82.19       44.79     44.94 o 
   0   7  13      260.51      153.07     81.13 o 
   1   7  13        0.60      -14.22     74.44 o 
   2   7  13      596.71      487.64    112.92 o 
   3   7  13      586.77      382.25    107.06 o 
   4   7  13        0.30      -53.53     73.61 o 
 -12   8  13       41.27       18.40     72.77 o 
 -11   8  13      152.07      141.36     89.50 o 
 -10   8  13      280.10      286.06     99.54 o 
  -9   8  13      909.11     1126.68    147.21 o 
  -8   8  13        7.30       19.24     69.42 o 
  -7   8  13       92.74       39.62     48.46 o 
  -6   8  13       62.26       65.50     73.61 o 
  -5   8  13      105.51      141.85     48.23 o 
  -4   8  13       55.35      129.23     51.46 o 
  -3   8  13      633.40      734.63     76.10 o 
  -2   8  13      244.63      198.68     54.46 o 
  -1   8  13      139.72       75.28     88.66 o 
   0   8  13       90.31      -35.13     78.62 o 
   1   8  13     1058.08      918.40    148.05 o 
   3   8  13        6.33       37.64     83.64 o 
 -12   9  13      287.86      109.57     78.62 o 
 -11   9  13      142.11      148.05     96.19 o 
 -10   9  13      235.37       97.86     68.59 o 
  -9   9  13     2972.83     3201.03    202.42 o 
  -8   9  13     3853.00     3997.19    155.60 o 
  -7   9  13      162.60      241.30     68.59 o 
  -6   9  13      666.15      612.74     74.71 o 
  -5   9  13       26.89      -31.42     41.28 o 
  -4   9  13     1594.11     1741.26    215.38 o 
  -3   9  13      156.30      174.81     91.17 o 
  -2   9  13      794.86      856.51    136.34 o 
  -1   9  13      230.28      280.20    106.23 o 
   0   9  13        3.34       10.87     74.44 o 
   1   9  13        6.42      -64.41     75.28 o 
   2   9  13      189.03       80.30     94.52 o 
 -11  10  13       60.39      109.57     95.35 o 
 -10  10  13      243.65       66.91     75.28 o 
  -9  10  13      282.48      265.99     87.83 o 
  -8  10  13       27.11       -1.58     49.84 o 
  -7  10  13      333.07      308.27     67.52 o 
  -6  10  13       27.79       17.52     48.51 o 
  -5  10  13      238.15      186.88     57.68 o 
  -4  10  13       43.93      -23.42     56.88 o 
  -3  10  13      214.10      193.22     93.68 o 
  -2  10  13        1.93       24.26     85.32 o 
  -1  10  13       44.06       55.20     83.64 o 
   0  10  13        3.91      -53.53     91.17 o 
 -11  11  13       11.73       15.06     76.95 o 
 -10  11  13       15.74      -53.53     68.59 o 
  -9  11  13     1095.46     1332.68    117.10 o 
  -8  11  13     1202.75     1229.87    108.92 o 
  -7  11  13        0.72      -33.72     45.62 o 
  -6  11  13      233.48      168.10     67.75 o 
  -5  11  13       45.59      -38.48     78.62 o 
  -4  11  13        9.89      -51.02     75.28 o 
  -3  11  13       22.33      -42.66     78.62 o 
  -2  11  13      437.27      265.99    109.57 o 
  -1  11  13      433.60      363.01    112.92 o 
  -9  12  13        4.70      -53.67     53.67 o 
  -8  12  13        0.86      -23.33     57.06 o 
  -7  12  13        8.14        0.00     80.30 o 
  -6  12  13       29.28       38.48     81.13 o 
  -5  12  13        0.29      -87.83     87.83 o 
  -4  12  13        1.27      -25.09     71.93 o 
  -3  12  13       64.97       -6.69     84.48 o 
   0 -13  14        9.24      -71.93     92.01 o 
   1 -13  14       13.39      -39.31     86.99 o 
   2 -13  14       66.49      -38.48     72.77 o 
   3 -13  14       25.29      -36.80     83.64 o 
   4 -13  14      289.91      424.07    118.77 o 
   5 -13  14      123.11      117.94     97.03 o 
   6 -13  14       15.66      -26.77     86.99 o 
  -2 -12  14      459.21      613.94    133.83 o 
  -1 -12  14      291.24      242.57    107.06 o 
   0 -12  14        6.95      -25.09     77.79 o 
   1 -12  14       85.59       30.11     91.17 o 
   2 -12  14       31.73       14.22     81.13 o 
   3 -12  14      424.30      416.54    111.25 o 
   4 -12  14      621.36      653.93     90.21 o 
   5 -12  14        8.13      -43.97     47.81 o 
   6 -12  14        0.35       43.49     76.12 o 
   7 -12  14      157.84      226.67    104.55 o 
  -3 -11  14      386.61      230.02    112.08 o 
  -2 -11  14      156.96      243.40    106.23 o 
  -1 -11  14       34.36      -62.73     70.26 o 
   0 -11  14      356.39      415.71    124.63 o 
   1 -11  14      139.87      120.45     97.03 o 
   2 -11  14       30.23        0.00     68.59 o 
   3 -11  14      126.59      160.84     61.44 o 
   4 -11  14     1213.71     1145.64     95.35 o 
   5 -11  14     1115.63     1151.54    103.34 o 
   6 -11  14      115.64       53.53     77.79 o 
   7 -11  14       24.09      -19.24     78.62 o 
   8 -11  14      133.02       81.97     87.83 o 
  -4 -10  14       53.20       66.08     86.15 o 
  -3 -10  14       29.14       14.22     78.62 o 
  -2 -10  14        6.59       21.75     81.13 o 
  -1 -10  14      510.86      695.08    129.65 o 
   0 -10  14      134.46      -19.24     71.93 o 
   1 -10  14      282.18      332.06    108.74 o 
   2 -10  14       20.59      -32.98     46.12 o 
   3 -10  14      744.93      828.07     86.21 o 
   4 -10  14     1333.14     1364.35    100.99 o 
   5 -10  14       18.99      -53.53     72.77 o 
   6 -10  14      399.67      388.10    111.25 o 
   7 -10  14       14.85      -39.31     76.95 o 
   8 -10  14      351.91      431.60    122.96 o 
   9 -10  14        7.63       25.93     89.50 o 
  -5  -9  14      209.06      137.17     92.84 o 
  -4  -9  14       63.27       16.73     90.33 o 
  -3  -9  14      368.05      328.72    101.21 o 
  -2  -9  14       96.65      181.51     77.79 o 
  -1  -9  14        1.99      -71.93     71.93 o 
   0  -9  14     2281.00     2255.44     84.20 o 
   1  -9  14     2394.32     2349.78     93.00 o 
   2  -9  14     1414.18     1336.70    112.59 o 
   3  -9  14      287.34      334.56     66.24 o 
   4  -9  14     2298.14     2449.35    120.62 o 
   5  -9  14     4087.60     4290.90    216.64 o 
   6  -9  14      146.04       88.66     96.19 o 
   7  -9  14      217.32      353.81    105.39 o 
   8  -9  14      166.11      123.79     86.99 o 
   9  -9  14      896.65     1027.14    164.78 o 
  -6  -8  14        0.12      -67.75     67.75 o 
  -5  -8  14      804.04      814.69    141.36 o 
  -4  -8  14       87.80      131.32     78.62 o 
  -3  -8  14      260.47      267.66    107.90 o 
  -2  -8  14       52.07       15.06     68.59 o 
  -1  -8  14     2266.06     2309.39    170.63 o 
   0  -8  14      950.99      980.48     68.00 o 
   1  -8  14      465.57      444.80     53.47 o 
   2  -8  14      778.28      652.81    114.06 o 
   3  -8  14      397.29      319.82     48.14 o 
   4  -8  14     1475.96     1539.22    103.50 o 
   5  -8  14      119.17       10.87     76.95 o 
   6  -8  14      261.19      240.89     93.68 o 
   7  -8  14       42.31       30.11     75.28 o 
   8  -8  14      102.02       44.33     78.62 o 
   9  -8  14        3.27       10.87     71.93 o 
  -7  -7  14      141.54       56.04     88.66 o 
  -6  -7  14     1196.78     1038.01    153.07 o 
  -5  -7  14      342.41      311.15     98.70 o 
  -4  -7  14      682.39      555.39    111.25 o 
  -3  -7  14     1016.29     1137.55    132.16 o 
  -2  -7  14       34.90       79.46     73.61 o 
  -1  -7  14      348.08      314.74     61.51 o 
   0  -7  14     5284.58     5392.19    157.77 o 
   1  -7  14     5144.89     4666.96    144.77 o 
   2  -7  14      279.04      333.09     52.62 o 
   3  -7  14      790.78      845.07     66.91 o 
   4  -7  14     5010.59     5209.27    161.17 o 
   5  -7  14     3366.65     3740.53    201.58 o 
   6  -7  14      586.59      479.28    101.21 o 
   7  -7  14       30.64       36.80     78.62 o 
   8  -7  14        0.73       49.35     72.77 o 
   9  -7  14       75.66       81.13     78.62 o 
  -8  -6  14       31.99      -46.84     92.84 o 
  -7  -6  14      243.36      259.29    104.55 o 
  -6  -6  14       25.05      -43.49     62.73 o 
  -5  -6  14      514.42      584.67    109.57 o 
  -4  -6  14      328.50      411.52    104.55 o 
  -3  -6  14      628.71      654.09    111.25 o 
  -2  -6  14      481.92      610.07     94.52 o 
  -1  -6  14      848.03      904.60     77.40 o 
   0  -6  14      915.76      979.22     82.78 o 
   1  -6  14       41.82      -28.58     51.44 o 
   2  -6  14      344.83      360.03     68.16 o 
   3  -6  14      452.68      402.45     53.99 o 
   4  -6  14     1098.52     1043.45     88.57 o 
   5  -6  14      449.01      541.71    156.41 o 
   6  -6  14       86.98      104.55     80.30 o 
   7  -6  14      152.46      173.14     91.17 o 
   8  -6  14       11.62      -67.75     67.75 o 
   9  -6  14       11.94      -64.41     64.41 o 
  -9  -5  14      130.92       59.39    106.23 o 
  -8  -5  14       96.22       49.35     80.30 o 
  -7  -5  14        0.74      -13.38     70.26 o 
  -6  -5  14      185.51      440.80    110.41 o 
  -5  -5  14       29.68       -3.35     58.55 o 
  -4  -5  14     2117.34     1968.94    120.03 o 
  -3  -5  14     3500.72     3457.13    115.74 o 
  -2  -5  14      322.36      324.22     58.71 o 
  -1  -5  14     1494.98     1514.27    121.70 o 
   0  -5  14     5111.75     5007.82    139.28 o 
   1  -5  14     4713.08     4878.09    145.41 o 
   2  -5  14      139.20      147.25     52.15 o 
   3  -5  14      346.95      259.02     59.60 o 
   4  -5  14     1137.32     1234.83     96.11 o 
   5  -5  14     2423.04     2301.12    148.05 o 
   6  -5  14      416.90      554.55    117.94 o 
   7  -5  14      168.52      128.81     81.97 o 
   8  -5  14      299.87      228.35     99.54 o 
   9  -5  14      119.71      119.61     87.83 o 
  -9  -4  14      672.16      509.39    115.43 o 
  -8  -4  14       30.87      -61.90     61.90 o 
  -7  -4  14      264.47      154.74     80.30 o 
  -6  -4  14       19.71       52.70     65.24 o 
  -5  -4  14      789.26      882.37     71.10 o 
  -4  -4  14      202.74      276.19     53.85 o 
  -3  -4  14     2912.66     2910.98    105.69 o 
  -2  -4  14     2862.19     2564.02     99.00 o 
  -1  -4  14       23.07       38.25     42.80 o 
   0  -4  14     2513.00     2463.80    102.19 o 
   1  -4  14       52.48       16.29     48.51 o 
   2  -4  14     1341.82     1286.43    137.17 o 
   3  -4  14     1195.40     1186.90    128.81 o 
   4  -4  14       36.15       49.04     47.90 o 
   5  -4  14      426.09      527.75     72.74 o 
   6  -4  14      127.39       67.75     82.81 o 
   7  -4  14      429.46      369.70    102.04 o 
   8  -4  14       79.56      114.59     91.17 o 
   9  -4  14      137.88      192.38     98.70 o 
 -10  -3  14      268.00      139.68     86.99 o 
  -9  -3  14        3.55      -36.80     66.91 o 
  -8  -3  14      616.81      497.68    102.04 o 
  -7  -3  14       33.04        9.20     58.55 o 
  -6  -3  14       28.04       31.69     60.22 o 
  -5  -3  14     1947.25     1985.00     90.40 o 
  -4  -3  14     3679.54     3648.32    127.97 o 
  -3  -3  14     7520.90     7147.38    150.52 o 
  -2  -3  14     8253.30     8239.92    162.29 o 
  -1  -3  14     1343.09     1273.95     76.98 o 
   0  -3  14     2476.42     2544.22    101.87 o 
   1  -3  14     6100.18     5855.17    145.99 o 
   2  -3  14     3462.95     3503.82    190.71 o 
   3  -3  14       56.21       37.64     73.61 o 
   4  -3  14       27.34       13.29     48.58 o 
   5  -3  14      711.13      744.42     83.08 o 
   6  -3  14      509.71      453.35    110.41 o 
   7  -3  14      164.26      157.25     82.81 o 
   8  -3  14     1944.13     2120.36    183.18 o 
   9  -3  14      313.97      211.62     97.03 o 
 -10  -2  14       34.37       91.17     84.48 o 
  -9  -2  14      184.47       96.19     73.61 o 
  -8  -2  14      127.33       -1.67     57.71 o 
  -7  -2  14      283.87      289.88     58.15 o 
  -6  -2  14      549.33      551.82     62.89 o 
  -5  -2  14      243.58      310.42     53.92 o 
  -4  -2  14      846.87      779.14     65.96 o 
  -3  -2  14      208.63      286.48     93.68 o 
  -2  -2  14     6995.00     7086.52    147.25 o 
  -1  -2  14     2685.44     2622.54     98.56 o 
   0  -2  14      480.89      511.22     58.87 o 
   1  -2  14       25.82      -35.13     51.02 o 
   2  -2  14     2459.06     2243.31    159.76 o 
   3  -2  14     2189.33     2051.77    152.23 o 
   4  -2  14        7.79      -38.18     45.01 o 
   5  -2  14        2.65      -40.80     40.80 o 
   6  -2  14      535.18      555.39    107.90 o 
   7  -2  14     1447.96     1581.69    158.09 o 
   8  -2  14       62.79      -29.28     80.30 o 
 -11  -1  14       47.78       -3.35     81.97 o 
 -10  -1  14       27.65       46.00     87.83 o 
  -9  -1  14        2.63      -11.71     66.08 o 
  -8  -1  14      561.84      528.37     64.12 o 
  -7  -1  14     4965.32     4790.43    241.31 o 
  -6  -1  14     2142.92     2064.54     91.65 o 
  -5  -1  14      224.39      307.45     58.97 o 
  -4  -1  14     4791.04     4546.41    140.52 o 
  -3  -1  14    14631.29    14490.38    202.57 o 
  -2  -1  14    13886.26    13389.29    232.11 o 
  -1  -1  14     3681.73     3406.79    116.26 o 
   0  -1  14     1151.99     1130.02    112.08 o 
   1  -1  14     9262.63     9092.02    270.17 o 
   2  -1  14     6688.22     6855.40    249.26 o 
   3  -1  14        0.21      -41.82     77.79 o 
   4  -1  14      264.40      219.70     58.33 o 
   5  -1  14      413.50      473.05     68.90 o 
   6  -1  14      791.18      841.45    124.63 o 
   7  -1  14      424.72      522.77    116.26 o 
   8  -1  14     1065.98     1221.19    169.80 o 
 -11   0  14       35.35       14.22     77.79 o 
 -10   0  14       31.00       23.42     64.41 o 
  -9   0  14      797.10      913.16     83.13 o 
  -8   0  14      896.03      888.86     68.49 o 
  -7   0  14        2.87      -11.79     35.95 o 
  -6   0  14      226.45      175.99     44.63 o 
  -5   0  14       33.66       -7.05     32.87 o 
  -4   0  14     2738.63     2396.03    123.37 o 
  -3   0  14      183.87      168.20     55.20 o 
  -2   0  14     4959.12     4799.37    100.96 o 
  -1   0  14     5810.89     4872.81   1036.76 o 
   0   0  14      795.61      775.72     58.97 o 
   1   0  14     1595.81     1442.73     73.02 o 
   2   0  14     2272.76     2201.84     92.79 o 
   3   0  14     3530.24     3691.18    195.73 o 
   4   0  14      177.35      218.10     92.43 o 
   5   0  14       87.79        9.64     45.53 o 
   6   0  14       37.32        5.21     51.73 o 
   7   0  14      102.64      189.03     92.84 o 
   8   0  14       11.73      -83.64     83.64 o 
 -10   1  14      210.26      182.48     55.30 o 
  -9   1  14      269.88      305.73     60.01 o 
  -8   1  14      618.49      640.54     68.59 o 
  -7   1  14     2896.91     2713.07    100.86 o 
  -6   1  14     4563.98     4496.19    166.03 o 
  -5   1  14      667.69      715.23     59.28 o 
  -4   1  14     4658.72     4626.83    205.76 o 
  -3   1  14    12817.00    12192.65    133.58 o 
  -2   1  14     9913.92     9639.92    155.64 o 
  -1   1  14     1516.58     1342.58     68.51 o 
   0   1  14     1659.46     1588.43     76.15 o 
   1   1  14     7938.20     7680.80    154.70 o 
   2   1  14     3902.25     3902.07    122.51 o 
   3   1  14        0.82      -23.42     66.91 o 
   4   1  14      365.80      300.94     61.55 o 
   5   1  14        6.81      -33.92     33.92 o 
   6   1  14       16.81      -42.66     69.42 o 
   7   1  14       76.27       87.83     77.79 o 
 -11   2  14       21.50      -40.15     63.57 o 
 -10   2  14      128.62      117.10     82.81 o 
  -9   2  14      281.60      321.19     89.50 o 
  -8   2  14      775.18      920.08    107.06 o 
  -7   2  14      187.83      207.44     79.46 o 
  -6   2  14     1865.43     1821.75    135.50 o 
  -5   2  14      184.71      165.61     70.26 o 
  -4   2  14     1999.25     1871.00    142.71 o 
  -3   2  14      614.46      686.70    106.65 o 
  -2   2  14     1029.00      986.80     65.08 o 
  -1   2  14     1221.84     1229.61     71.11 o 
   0   2  14      166.43      218.86     49.39 o 
   1   2  14     1164.61     1078.27     87.83 o 
   2   2  14      142.50      150.50     53.80 o 
   3   2  14      445.96      461.81     56.38 o 
   4   2  14      218.51      236.22     46.35 o 
   5   2  14        3.68      -41.82     67.75 o 
   6   2  14      100.39       49.35     66.91 o 
   7   2  14       31.86       91.17     86.15 o 
 -12   3  14       29.92      -57.71     57.71 o 
 -11   3  14      161.18      115.43     86.99 o 
 -10   3  14       58.19       79.46     75.28 o 
  -9   3  14      459.38      700.09    122.12 o 
  -8   3  14      221.63      130.48     69.42 o 
  -7   3  14     3693.98     3455.30    178.16 o 
  -6   3  14      418.87      327.88     78.62 o 
  -5   3  14      108.77       56.04     59.39 o 
  -4   3  14     1064.30     1043.29     73.90 o 
  -3   3  14     5011.01     4663.88    152.65 o 
  -2   3  14      567.28      765.51     67.49 o 
  -1   3  14        1.54      -26.49     35.87 o 
   0   3  14      236.26      272.41     53.82 o 
   1   3  14      254.50      260.37     53.33 o 
   2   3  14     1023.52     1054.59     63.31 o 
   3   3  14      125.53       66.53     39.58 o 
   4   3  14      597.52      553.72    106.23 o 
   5   3  14      223.49      356.32     98.70 o 
   6   3  14       42.93      121.28     87.83 o 
 -12   4  14      474.94      471.75    112.08 o 
 -11   4  14        6.62      -15.06     69.42 o 
 -10   4  14      611.61      477.60    104.55 o 
  -9   4  14       11.16       67.75     71.10 o 
  -8   4  14      519.37      481.79     97.03 o 
  -7   4  14      391.99      278.53     76.95 o 
  -6   4  14     2094.04     1928.81    138.85 o 
  -5   4  14     2107.13     2117.83    116.26 o 
  -4   4  14      100.73      108.93     45.01 o 
  -3   4  14      128.44      133.05     44.04 o 
  -2   4  14      200.10      209.56     51.03 o 
  -1   4  14      996.77      974.94     77.37 o 
   0   4  14      465.88      641.25     94.94 o 
   1   4  14      955.71     1012.57     92.43 o 
   2   4  14      226.51      149.01     50.77 o 
   3   4  14       99.83      116.26     73.61 o 
   4   4  14       43.55      -24.26     62.73 o 
 -12   5  14       21.56       -7.53     71.93 o 
 -11   5  14      141.21      150.56     81.97 o 
 -10   5  14       33.67      -25.93     57.71 o 
  -9   5  14        0.69       20.07     61.90 o 
  -8   5  14      113.55      122.12     71.93 o 
  -7   5  14      652.81      291.92     75.28 o 
  -6   5  14      162.32      113.60     51.89 o 
  -5   5  14      366.23      467.73     66.21 o 
  -4   5  14      307.59      334.46     55.24 o 
  -3   5  14      541.35      584.37     73.61 o 
  -2   5  14     1006.32      931.88     75.20 o 
  -1   5  14       40.01      -31.77     40.10 o 
   0   5  14      347.72      363.84     60.89 o 
   1   5  14      623.48      584.43     75.98 o 
   2   5  14       77.53       -0.84     66.91 o 
   3   5  14        5.37       17.57     66.91 o 
   4   5  14      696.43      437.45    110.41 o 
 -12   6  14        3.94      -54.37     54.37 o 
 -11   6  14      193.34      242.57     98.70 o 
 -10   6  14     1160.96     1130.02    136.34 o 
  -9   6  14     1530.24     1663.66    145.54 o 
  -8   6  14       42.28      -30.95     50.19 o 
  -7   6  14       59.96       60.22     62.73 o 
  -6   6  14     2101.61     2066.11    128.39 o 
  -5   6  14     4858.45     4840.98    141.91 o 
  -4   6  14     1058.61     1113.74     80.72 o 
  -3   6  14      158.21      136.69     46.03 o 
  -2   6  14      125.10      134.51     47.97 o 
  -1   6  14     1627.12     1617.35    149.72 o 
   0   6  14     1286.19     1282.63    122.12 o 
   1   6  14       69.88      -23.42     70.26 o 
   2   6  14      453.13      500.19    113.75 o 
   3   6  14      120.73       45.17     86.15 o 
   4   6  14      514.19      274.35    102.88 o 
 -12   7  14        4.91       29.28     66.91 o 
 -11   7  14      111.28       47.68     64.41 o 
 -10   7  14      427.53      453.35    106.23 o 
  -9   7  14       81.69       76.95     64.41 o 
  -8   7  14       11.94      -51.02     57.71 o 
  -7   7  14     1127.36     1125.76     89.36 o 
  -6   7  14     3851.11     3840.65    213.71 o 
  -5   7  14      411.44      441.85     63.58 o 
  -4   7  14      220.39      223.01     55.24 o 
  -3   7  14       58.52       39.76     45.13 o 
  -2   7  14      830.56     1043.34     87.62 o 
  -1   7  14      236.25      309.07     61.04 o 
   0   7  14      900.76     1212.83    158.09 o 
   1   7  14      413.35      563.76    121.28 o 
   2   7  14       22.57        5.86     70.26 o 
   3   7  14       23.71       61.90     80.30 o 
 -12   8  14        8.13      -31.78     73.61 o 
 -11   8  14       35.95        6.69     60.22 o 
 -10   8  14      696.73      895.82    142.19 o 
  -8   8  14      806.57     1073.98    129.65 o 
  -7   8  14        3.64       56.18     51.05 o 
  -6   8  14      192.26      161.81     54.62 o 
  -5   8  14     1959.54     2021.97    121.28 o 
  -4   8  14     1101.23     1041.39     92.64 o 
  -3   8  14       24.64      -19.53     37.63 o 
  -2   8  14       28.52       11.71     77.79 o 
  -1   8  14      475.67      477.60    112.92 o 
   0   8  14       82.67      193.22    102.88 o 
   1   8  14      114.08      194.89     96.19 o 
   2   8  14      159.32       25.09     83.64 o 
 -11   9  14      208.42       28.44     71.93 o 
 -10   9  14     1258.72     1393.50    147.21 o 
  -9   9  14      216.88      213.29     86.15 o 
  -8   9  14       11.27       36.68     56.07 o 
  -7   9  14       16.84       16.94     44.62 o 
  -6   9  14     1828.43     1920.83    114.59 o 
  -5   9  14      545.51      467.58     69.47 o 
  -4   9  14      187.58      179.48     79.46 o 
  -3   9  14      118.10       54.37     73.61 o 
  -2   9  14      496.58      608.09    122.12 o 
  -1   9  14       49.95        1.67     74.44 o 
   0   9  14      478.94      415.71    117.10 o 
   1   9  14      233.05       44.33     87.83 o 
 -11  10  14       15.83      -33.46     60.22 o 
 -10  10  14      733.51      887.46    143.03 o 
  -9  10  14     1753.29     1734.76    158.92 o 
  -8  10  14      410.37      349.81     71.74 o 
  -7  10  14      117.49       43.56     49.76 o 
  -6  10  14       91.02      -17.87     45.42 o 
  -5  10  14      896.88      885.60     90.61 o 
  -4  10  14      237.65      138.01     85.32 o 
  -3  10  14      351.13      388.94    113.75 o 
  -2  10  14      247.26      148.05     85.32 o 
  -1  10  14       66.64       30.11     93.68 o 
   0  10  14       57.74       65.24     84.48 o 
 -10  11  14      284.35      155.58     85.32 o 
  -9  11  14        7.46       -8.73     54.63 o 
  -8  11  14      150.30      150.12     65.27 o 
  -7  11  14       99.21       49.00     52.43 o 
  -6  11  14      189.39      147.00     65.24 o 
  -5  11  14        3.01      -81.97     81.97 o 
  -4  11  14      370.88      349.63    108.74 o 
  -3  11  14      105.97      111.25     78.62 o 
  -2  11  14        0.34       66.08    103.72 o 
  -9  12  14      798.67      785.41    138.01 o 
  -8  12  14      318.06      324.71     77.36 o 
  -7  12  14       74.02      -68.59     89.50 o 
  -6  12  14       55.92       31.78     98.70 o 
  -5  12  14      262.68      161.43    117.10 o 
  -4  12  14       67.01      103.72    102.88 o 
   1 -13  15        0.17      -81.13     81.13 o 
   2 -13  15      187.67      192.38    103.72 o 
   3 -13  15       40.61       50.19     89.50 o 
   4 -13  15        0.07      -51.86     76.12 o 
   5 -13  15      126.78       48.51     81.97 o 
  -1 -12  15        0.85      -19.24     87.83 o 
   0 -12  15       13.38      -18.40     71.10 o 
   1 -12  15       43.21       62.73    101.21 o 
   2 -12  15       16.73        8.36     81.97 o 
   3 -12  15       88.15      104.55     97.86 o 
   4 -12  15       30.18       -5.31     51.75 o 
   5 -12  15       22.83       -3.75     79.46 o 
   6 -12  15        4.67       15.89     82.81 o 
   7 -12  15       43.46       85.32     96.19 o 
  -3 -11  15       10.76       20.07     84.48 o 
  -2 -11  15       90.60        9.20     73.61 o 
  -1 -11  15        0.98      -30.11     80.30 o 
   0 -11  15      203.45      176.49     87.83 o 
   1 -11  15       18.93      -67.75     67.75 o 
   2 -11  15      657.21      573.79    117.94 o 
   3 -11  15     1374.19     1464.89    136.76 o 
   4 -11  15      334.39      376.84    180.67 o 
   5 -11  15       32.99       33.50     54.65 o 
   6 -11  15      584.95      470.08    117.10 o 
   7 -11  15     1024.75     1078.16    154.74 o 
   8 -11  15      371.75      408.18    127.14 o 
  -4 -10  15      359.20      360.50    118.77 o 
  -3 -10  15      623.63      414.87    109.57 o 
  -2 -10  15       78.08       12.55     74.44 o 
  -1 -10  15        0.62      -63.57     63.57 o 
   0 -10  15        0.64       25.93     73.61 o 
   1 -10  15       25.75      -29.28     65.24 o 
   2 -10  15       27.92       55.71     50.44 o 
   3 -10  15      295.63      244.69     63.44 o 
   4 -10  15      927.60     1168.10    102.65 o 
   5 -10  15       74.65       46.84     81.97 o 
   6 -10  15        4.71      118.77     90.33 o 
   7 -10  15      163.82      181.51     92.84 o 
   8 -10  15      722.48      665.80    132.99 o 
  -5  -9  15        8.04        1.67     81.13 o 
  -4  -9  15      262.93      265.99     98.70 o 
  -3  -9  15       13.08       -6.69     71.10 o 
  -2  -9  15      716.40      843.12    132.16 o 
  -1  -9  15      917.16      972.77    144.70 o 
   0  -9  15        7.65       12.18     34.76 o 
   1  -9  15        5.54      -32.21     32.21 o 
   2  -9  15     2242.64     2517.06    127.70 o 
   3  -9  15     4711.34     4890.56    132.38 o 
   4  -9  15      734.56      847.57     91.34 o 
   5  -9  15        7.50       -6.69     66.91 o 
   6  -9  15      693.43      744.43    129.65 o 
   7  -9  15     2428.91     2454.09    198.23 o 
   8  -9  15      891.55      936.80    162.27 o 
   9  -9  15       20.97       68.59     86.99 o 
  -6  -8  15     1413.54     1344.98    161.43 o 
  -5  -8  15      122.22       -8.36     83.64 o 
  -4  -8  15      296.36      342.10    103.72 o 
  -3  -8  15     1219.66     1180.21    142.19 o 
  -2  -8  15     1654.95     1539.87    151.39 o 
  -1  -8  15      383.79      493.50    106.23 o 
   0  -8  15      571.03      625.32     73.90 o 
   1  -8  15       81.58       48.74     37.41 o 
   2  -8  15      204.87      105.73     42.19 o 
   3  -8  15      193.82      231.66     47.94 o 
   4  -8  15     4477.64     4721.45    193.63 o 
   5  -8  15      418.67      465.06    103.72 o 
   6  -8  15       23.19      -41.82     63.57 o 
   7  -8  15      115.64      114.59     84.48 o 
   8  -8  15      871.84      861.53    143.87 o 
   9  -8  15      170.78      253.44    101.21 o 
  -7  -7  15      141.57       44.33     95.35 o 
  -6  -7  15       48.15       92.01     96.19 o 
  -5  -7  15       42.00       20.07     77.79 o 
  -4  -7  15      364.43      271.00     93.68 o 
  -3  -7  15        2.96       -4.18     66.91 o 
  -2  -7  15     3954.63     3717.11    194.89 o 
  -1  -7  15     4659.93     4562.81    144.44 o 
   0  -7  15       52.61       87.83     55.00 o 
   1  -7  15       44.86       10.94     46.71 o 
   2  -7  15     1730.04     1762.10     83.37 o 
   3  -7  15    10192.89    10015.26    174.42 o 
   4  -7  15     2011.48     2053.74    109.37 o 
   5  -7  15      382.72      412.36    113.75 o 
   6  -7  15      840.76      742.75    124.63 o 
   7  -7  15     1173.62     1426.12    156.41 o 
   8  -7  15      543.24      555.39    121.28 o 
   9  -7  15       69.61      135.50     93.68 o 
  -8  -6  15      419.03      355.48    116.26 o 
  -7  -6  15     2371.03     2276.77    183.18 o 
  -6  -6  15     2305.54     2512.64    179.00 o 
  -5  -6  15      560.43      522.77    114.59 o 
  -4  -6  15      405.97      262.64     86.15 o 
  -3  -6  15     1773.77     1607.62    142.19 o 
  -2  -6  15     2637.69     2614.97    114.19 o 
  -1  -6  15        1.19       -8.19     40.85 o 
   0  -6  15      284.51      310.47     59.44 o 
   1  -6  15      355.46      390.21     68.92 o 
   2  -6  15     1075.60     1151.80     89.95 o 
   3  -6  15      492.98      524.90     89.08 o 
   4  -6  15     2229.72     2436.27    119.18 o 
   5  -6  15      749.21      805.30     90.16 o 
   6  -6  15      114.49       86.15     83.64 o 
   7  -6  15        5.91      -61.90     65.24 o 
   8  -6  15      160.04      122.12     92.01 o 
   9  -6  15       72.09       61.06     85.32 o 
  -9  -5  15       95.78       57.71     90.33 o 
  -8  -5  15     1075.88     1075.65    144.70 o 
  -7  -5  15      412.85      349.63    112.08 o 
  -6  -5  15      331.23      239.22     97.03 o 
  -5  -5  15       37.06       23.42     61.06 o 
  -4  -5  15      865.30      863.20     76.80 o 
  -3  -5  15     1375.02     1331.03     83.34 o 
  -2  -5  15       24.95       37.99     66.08 o 
  -1  -5  15     1344.18     1408.03     88.13 o 
   0  -5  15      122.91      148.23     52.04 o 
   1  -5  15       23.92       22.73     48.94 o 
   2  -5  15      578.11      537.89     71.52 o 
   3  -5  15     1752.41     1679.26    101.13 o 
   4  -5  15     2351.33     2247.33    115.01 o 
   5  -5  15       46.87       69.38     54.37 o 
   6  -5  15        5.94      -63.57     63.57 o 
   7  -5  15      387.30      407.34    104.55 o 
   8  -5  15      289.96      250.09     97.03 o 
   9  -5  15       50.00      -52.70     78.62 o 
  -9  -4  15       18.02      -40.15     71.93 o 
  -8  -4  15      190.22      128.81     77.79 o 
  -7  -4  15     1945.37     1955.58    162.27 o 
  -6  -4  15     2704.46     3149.17    187.36 o 
  -5  -4  15       74.97       44.74     40.21 o 
  -4  -4  15      831.59      688.10     70.79 o 
  -3  -4  15       99.96       61.04     43.72 o 
  -2  -4  15        6.06       53.44     42.88 o 
  -1  -4  15      484.59      511.85     62.69 o 
   0  -4  15     1479.50     1462.50     87.24 o 
   1  -4  15       26.26      -13.17     41.59 o 
   2  -4  15      126.06      159.76     81.97 o 
   3  -4  15      838.33     1021.28    137.17 o 
   4  -4  15     1035.20     1030.99     92.26 o 
   5  -4  15     1015.10      963.90     88.50 o 
   6  -4  15        0.30        0.84     61.06 o 
   7  -4  15       27.58       19.24     76.12 o 
   8  -4  15        0.13      -68.59     68.59 o 
   9  -4  15      106.63      158.09    102.04 o 
 -10  -3  15       16.01       77.79     76.12 o 
  -9  -3  15      234.73      178.16     88.66 o 
  -8  -3  15      196.37      292.75     97.03 o 
  -7  -3  15      228.89      255.95     81.13 o 
  -6  -3  15      320.14      402.71     60.03 o 
  -5  -3  15      481.60      480.98     74.44 o 
  -4  -3  15      498.77      566.26     66.54 o 
  -3  -3  15      148.71      150.86     50.60 o 
  -2  -3  15      422.49      486.85     98.28 o 
  -1  -3  15      269.17      246.44     50.36 o 
   0  -3  15      899.37      891.31     78.00 o 
   1  -3  15       30.10       29.83     43.12 o 
   2  -3  15      242.42      270.17    102.04 o 
   3  -3  15      256.88      315.34     97.03 o 
   4  -3  15     2075.38     1956.00    106.97 o 
   5  -3  15        0.85        6.42     44.31 o 
   6  -3  15      376.51      346.32     68.12 o 
   7  -3  15       24.01      142.19     92.84 o 
   8  -3  15      113.74      150.56     99.54 o 
 -10  -2  15      254.24      291.92     97.86 o 
  -9  -2  15       70.61       76.95     69.42 o 
  -8  -2  15        1.29       10.87     66.91 o 
  -7  -2  15      484.19      626.39     70.35 o 
  -6  -2  15      102.90      110.20     43.47 o 
  -5  -2  15      133.89       91.94     41.29 o 
  -4  -2  15     1006.84     1061.33     74.61 o 
  -3  -2  15     2773.04     2837.22    103.65 o 
  -2  -2  15     1026.15     1051.63     74.18 o 
  -1  -2  15     1580.80     1648.75     89.50 o 
   0  -2  15     5676.62     5677.08    167.70 o 
   1  -2  15     8120.69     7501.13    250.93 o 
   2  -2  15     1092.88     1220.36    143.87 o 
   3  -2  15       10.65       63.57     74.44 o 
   4  -2  15     1731.84     1670.14    101.71 o 
   5  -2  15     3195.04     3136.61    127.46 o 
   6  -2  15      548.78      685.42     86.57 o 
   7  -2  15      426.52      414.87    101.21 o 
   8  -2  15       88.49      -39.31     73.61 o 
 -11  -1  15        4.64        9.20     88.66 o 
 -10  -1  15       95.53       96.19     80.30 o 
  -9  -1  15      104.08       44.33     66.91 o 
  -8  -1  15       17.28       24.27     42.51 o 
  -7  -1  15       60.63       77.25     39.25 o 
  -6  -1  15      225.86      254.28     64.41 o 
  -5  -1  15     3062.34     2924.14    102.65 o 
  -4  -1  15      136.25       78.61     42.40 o 
  -3  -1  15     2429.93     2225.16     88.16 o 
  -2  -1  15      221.07      272.86     54.79 o 
  -1  -1  15     1940.06     1867.67    144.28 o 
   0  -1  15     4461.09     5069.62    209.11 o 
   1  -1  15        0.18       13.38     71.10 o 
   2  -1  15      439.64      381.41     96.19 o 
   3  -1  15       24.12       -8.36     73.61 o 
   4  -1  15     1518.14     1486.54    125.05 o 
   5  -1  15      102.11       84.09     48.41 o 
   6  -1  15     1336.41     1140.80    140.94 o 
   7  -1  15      147.76       64.41     78.62 o 
   8  -1  15      258.36      311.99    110.41 o 
 -10   0  15     1255.53     1344.15    137.17 o 
  -9   0  15      253.26      230.27     57.05 o 
  -8   0  15       54.31       12.37     39.57 o 
  -7   0  15      501.02      477.12     61.45 o 
  -6   0  15       37.37       64.57     39.76 o 
  -5   0  15        5.43      -11.47     32.73 o 
  -4   0  15     6080.34     6031.68    264.73 o 
  -3   0  15     7153.74     7327.65    195.31 o 
  -2   0  15     2618.87     2456.04     67.17 o 
  -1   0  15     1169.14     1365.89    119.61 o 
   0   0  15     9798.49     9650.76    276.02 o 
   1   0  15     9585.98     9801.32    291.08 o 
   2   0  15     1748.56     1518.13    134.67 o 
   3   0  15        6.17      -62.73     62.73 o 
   4   0  15      962.29     1022.73     90.77 o 
   5   0  15     1874.61     1852.81    119.19 o 
   6   0  15       97.91      100.50     45.17 o 
   7   0  15      152.91       76.12     81.97 o 
 -10   1  15       34.00       61.90     65.24 o 
  -9   1  15      766.63      663.29    113.75 o 
  -8   1  15       97.97       92.01     68.59 o 
  -7   1  15      113.20      131.82     44.66 o 
  -6   1  15       30.28       19.99     33.33 o 
  -5   1  15     6258.94     6063.11    131.02 o 
  -4   1  15     3032.26     2896.97     91.27 o 
  -3   1  15      348.21      355.79     38.18 o 
  -2   1  15      100.72      148.30     41.55 o 
  -1   1  15     3213.49     3196.20    107.48 o 
   0   1  15     3879.23     3573.98    108.04 o 
   1   1  15       13.38      -37.58     37.58 o 
   2   1  15      501.51      496.66     62.68 o 
   3   1  15       36.80       12.37     60.22 o 
   4   1  15      223.84      238.12     60.61 o 
   5   1  15        6.55       18.87     38.56 o 
   6   1  15       15.03      -24.26     75.28 o 
   7   1  15        7.21        7.53     69.42 o 
 -12   2  15        7.68      -26.77     71.10 o 
 -11   2  15      177.00      286.90    102.04 o 
 -10   2  15     2502.34     2610.51    179.83 o 
  -9   2  15     1063.88      969.43    120.45 o 
  -8   2  15      370.93      424.91     95.35 o 
  -7   2  15      700.81      883.27    112.92 o 
  -6   2  15      821.71      845.63    103.72 o 
  -5   2  15       40.09       23.42     54.37 o 
  -4   2  15     6599.60     6574.42    232.95 o 
  -3   2  15     8148.03     7574.72    152.58 o 
  -2   2  15     1233.67     1226.07     70.92 o 
  -1   2  15       19.28      -13.67     32.91 o 
   0   2  15     3896.20     3474.56    112.29 o 
   1   2  15     6030.34     5843.80    150.14 o 
   2   2  15     1785.47     1788.29     93.26 o 
   3   2  15        0.42      -14.73     34.42 o 
   4   2  15        7.96        6.99     37.92 o 
   5   2  15      413.26      593.87    113.75 o 
   6   2  15        0.56      -56.88     71.10 o 
 -12   3  15       23.41       35.13     80.30 o 
 -11   3  15      347.22      303.63     96.19 o 
 -10   3  15       96.50       76.12     83.64 o 
  -9   3  15      906.00      879.09    123.79 o 
  -8   3  15       31.94        3.35     63.57 o 
  -7   3  15     1200.07     1202.79    120.45 o 
  -6   3  15      172.24      118.77     66.91 o 
  -5   3  15     2000.03     1779.93    131.32 o 
  -4   3  15     1863.46     1782.06    127.56 o 
  -3   3  15      330.36      346.84     57.30 o 
  -2   3  15     1771.26     1717.39     84.18 o 
  -1   3  15      508.34      528.74     67.75 o 
   0   3  15     1671.90     1578.54     90.75 o 
   1   3  15      266.08      351.41     71.10 o 
   2   3  15       60.26       -3.46     70.68 o 
   3   3  15      455.16      486.18     74.61 o 
   4   3  15        8.31      -20.91     61.06 o 
   5   3  15        3.74      -20.91     59.39 o 
   6   3  15       74.97       86.15     82.81 o 
 -12   4  15       11.54       -5.02     70.26 o 
 -11   4  15      204.31      109.57     78.62 o 
 -10   4  15      805.73      810.50    126.30 o 
  -9   4  15       88.87       15.06     62.73 o 
  -8   4  15     1382.82     1119.98    121.28 o 
  -7   4  15     1937.12     2283.46    156.41 o 
  -6   4  15      220.23      151.39     70.26 o 
  -5   4  15      761.39      885.08     78.12 o 
  -4   4  15     4228.42     3906.15    216.22 o 
  -3   4  15     3402.29     3213.61    110.62 o 
  -2   4  15      795.75      913.93     71.90 o 
  -1   4  15      564.18      590.30     73.19 o 
   0   4  15     2993.97     2928.22    191.54 o 
   1   4  15     2395.62     2393.23    112.08 o 
   2   4  15      206.26      245.91     63.28 o 
   3   4  15        2.25      -65.24     65.24 o 
   4   4  15       20.52       -4.18     65.24 o 
   5   4  15        3.94      -56.88     70.26 o 
 -12   5  15        4.29       30.95     72.77 o 
 -11   5  15       61.27       84.48     85.32 o 
 -10   5  15       46.78      -24.26     57.71 o 
  -9   5  15      512.14      722.68    120.45 o 
  -8   5  15      474.15      475.93    103.72 o 
  -7   5  15      500.43      601.40     99.54 o 
  -6   5  15      290.58      356.39     65.97 o 
  -5   5  15       19.73       92.08     48.33 o 
  -4   5  15      111.55       71.64     90.33 o 
  -3   5  15       75.04       59.71     50.60 o 
  -2   5  15      259.83      323.37    121.70 o 
  -1   5  15      134.29       86.51     45.50 o 
   0   5  15       45.43       67.92     49.97 o 
   1   5  15       49.28       59.56     46.71 o 
   2   5  15      231.45      118.77     82.81 o 
   3   5  15      369.90      360.50     96.19 o 
   4   5  15      182.03      189.03     97.86 o 
 -12   6  15       46.21       41.82     68.59 o 
 -11   6  15        4.80      -47.68     51.86 o 
 -10   6  15       25.19       -0.84     58.55 o 
  -9   6  15        7.84        6.69     67.75 o 
  -8   6  15      633.97      572.96    110.41 o 
  -7   6  15     2224.41     2136.25    155.58 o 
  -6   6  15     3006.33     2702.53    114.74 o 
  -5   6  15      715.16      822.09    151.81 o 
  -4   6  15     1066.00     1263.17    103.30 o 
  -3   6  15     3359.23     3229.25    120.59 o 
  -2   6  15     2941.32     3002.61    140.94 o 
  -1   6  15     1417.04     1464.74    112.50 o 
   0   6  15        1.68       49.51     46.68 o 
   1   6  15     1002.32     1302.33    144.70 o 
   2   6  15      769.33      992.85    143.87 o 
   3   6  15        4.88       23.42     72.77 o 
   4   6  15      334.88      211.62     99.54 o 
 -12   7  15      100.97       24.26     69.42 o 
 -11   7  15        7.01      -51.02     51.02 o 
 -10   7  15       23.88      -19.24     59.39 o 
  -9   7  15       28.85       31.78     77.79 o 
  -8   7  15      181.05      112.08     75.28 o 
  -7   7  15       85.73      134.14     56.27 o 
  -6   7  15      467.05      420.16     67.72 o 
  -5   7  15       25.13        9.63     42.20 o 
  -4   7  15     1598.85     1639.56     96.11 o 
  -3   7  15       59.45       51.37     46.09 o 
  -2   7  15      735.77      828.47     83.98 o 
  -1   7  15     1262.21     1328.26    142.19 o 
   0   7  15      342.85      267.66     97.03 o 
   1   7  15      488.79      265.15    104.55 o 
   2   7  15      113.23       47.68     72.77 o 
   3   7  15      471.24      327.88    107.90 o 
 -12   8  15        2.36       35.13     75.28 o 
 -11   8  15      179.02      160.60     81.97 o 
 -10   8  15      192.51      219.15     97.03 o 
  -9   8  15      131.68      177.32     85.32 o 
  -8   8  15      465.34      252.60     84.48 o 
  -7   8  15      748.55      940.09     93.74 o 
  -6   8  15     2021.84     2101.64    188.62 o 
  -5   8  15      507.31      479.46     67.63 o 
  -4   8  15      488.43      514.89     73.33 o 
  -3   8  15     1993.21     1800.12    103.10 o 
  -2   8  15     1798.61     1815.06    158.92 o 
  -1   8  15       20.53       73.61     87.83 o 
   0   8  15       10.90       32.62     82.81 o 
   1   8  15      328.09      383.92    121.28 o 
   2   8  15      498.74      315.34    117.10 o 
 -11   9  15       24.00      -20.91     59.39 o 
 -10   9  15      181.94      171.47     89.50 o 
  -9   9  15       34.15      -40.15     61.90 o 
  -8   9  15      459.28      468.13     86.57 o 
  -7   9  15       98.68       51.44     56.78 o 
  -6   9  15      399.15      391.97    125.46 o 
  -5   9  15      207.40      225.33     59.25 o 
  -4   9  15      370.46      384.47     68.11 o 
  -3   9  15      680.33      464.22    107.90 o 
  -2   9  15       77.45       40.15     76.12 o 
  -1   9  15      323.51      450.00    126.30 o 
   0   9  15       34.37      -34.29     78.62 o 
 -11  10  15      300.46      245.07    112.92 o 
 -10  10  15      151.32      189.03     92.01 o 
  -9  10  15      269.48      153.07     82.81 o 
  -8  10  15        5.52      -69.01     69.01 o 
  -7  10  15     1006.56      970.97     97.15 o 
  -6  10  15      793.29     1050.06     94.78 o 
  -5  10  15       48.87      -20.91     44.95 o 
  -4  10  15        5.23      -19.24     78.62 o 
  -3  10  15      456.65      510.22    122.12 o 
  -2  10  15      381.99      322.03    108.74 o 
  -1  10  15       14.72       14.22     82.81 o 
  -9  11  15      112.30       -2.24     60.62 o 
  -8  11  15      135.45      112.89     60.65 o 
  -7  11  15        8.66      -52.78     55.78 o 
  -6  11  15      373.31      291.92    105.39 o 
  -5  11  15      253.09      281.04    108.74 o 
  -4  11  15       85.23      -33.46     71.93 o 
  -3  11  15       74.49       28.44     95.35 o 
   2 -13  16      137.23      218.31    111.25 o 
   3 -13  16        2.68       -3.35     86.15 o 
   4 -13  16      312.85      302.79    110.41 o 
  -1 -12  16     1142.78     1371.75    181.51 o 
   0 -12  16      258.01      381.41    132.16 o 
   1 -12  16       50.27       77.79     97.86 o 
   2 -12  16       59.58       77.79     87.83 o 
   3 -12  16      460.89      523.61    129.65 o 
   4 -12  16      252.03      275.70     75.53 o 
   5 -12  16        1.44      -28.36     58.58 o 
   6 -12  16       99.84      -36.80     90.33 o 
  -2 -11  16       91.93      -16.73     76.12 o 
  -1 -11  16        0.07       -7.53     81.97 o 
   0 -11  16       59.35       75.28     86.99 o 
   1 -11  16        3.99        6.69     78.62 o 
   2 -11  16      154.25      -21.75     84.48 o 
   3 -11  16       80.16       69.39     53.59 o 
   4 -11  16       17.39        0.08     52.89 o 
   5 -11  16       38.39        2.51     83.64 o 
   6 -11  16       82.42       75.28     82.81 o 
   7 -11  16      177.20       92.84     95.35 o 
  -4 -10  16      231.73       80.30     93.68 o 
  -3 -10  16        2.71      -12.55     79.46 o 
  -2 -10  16      121.95      107.06    100.37 o 
  -1 -10  16      842.39      961.06    139.68 o 
   0 -10  16      577.78      669.15    127.97 o 
   1 -10  16       46.85      -41.54     41.54 o 
   2 -10  16      438.82      470.47     79.94 o 
   3 -10  16      165.01      146.89     57.75 o 
   4 -10  16       14.00      -16.63     48.46 o 
   5 -10  16      151.65       35.97     74.44 o 
   6 -10  16     1556.89     1585.88    164.78 o 
   7 -10  16     1294.11     1472.12    162.27 o 
   8 -10  16      393.08      315.34    108.74 o 
  -5  -9  16       71.07       99.54     93.68 o 
  -4  -9  16      423.61      502.70    119.61 o 
  -3  -9  16      317.61      377.23    107.06 o 
  -2  -9  16      148.77      146.38     90.33 o 
  -1  -9  16        1.77      -61.90     69.42 o 
   0  -9  16      151.35       95.60     41.85 o 
   1  -9  16      908.54      803.36     69.56 o 
   2  -9  16       57.16       85.61     42.08 o 
   3  -9  16      367.64      403.82     65.61 o 
   4  -9  16       98.92      170.53     61.70 o 
   5  -9  16      604.41      546.19    119.61 o 
   6  -9  16        7.38      -71.10     71.93 o 
   7  -9  16      202.24      343.77    115.43 o 
   8  -9  16       66.18       98.70    107.06 o 
  -6  -8  16      217.55      268.49    112.08 o 
  -5  -8  16      877.93      925.93    144.70 o 
  -4  -8  16      879.23     1071.47    151.39 o 
  -3  -8  16       74.12      -12.55     80.30 o 
  -2  -8  16      510.60      567.94    112.92 o 
  -1  -8  16      290.72      392.29    106.23 o 
   0  -8  16     1786.28     1566.17    233.36 o 
   1  -8  16       82.68       79.83     40.63 o 
   2  -8  16     2007.03     1987.73     88.41 o 
   3  -8  16     1975.60     2063.22     90.82 o 
   4  -8  16        9.09      -23.93     81.13 o 
   5  -8  16      575.12      577.14    113.75 o 
   6  -8  16     3828.20     3811.62    223.33 o 
   8  -8  16       67.21       70.26     81.97 o 
  -7  -7  16      732.98      638.20    136.34 o 
  -6  -7  16      162.14      191.54     95.35 o 
  -5  -7  16      118.69      109.57     79.46 o 
  -4  -7  16     1318.01     1175.19    140.52 o 
  -3  -7  16     3086.88     3243.69    190.71 o 
  -2  -7  16      608.22      759.48    120.45 o 
  -1  -7  16      176.49      216.12     57.14 o 
   0  -7  16      264.68      197.41     59.69 o 
   1  -7  16      969.63     1012.05     87.53 o 
   2  -7  16      214.04      176.49     43.90 o 
   3  -7  16      232.30      298.63     53.50 o 
   4  -7  16        8.02        0.69     48.40 o 
   5  -7  16      504.34      535.66     80.92 o 
   6  -7  16      105.35       85.32     79.46 o 
   7  -7  16      509.67      456.69    112.08 o 
   8  -7  16      126.59      121.28     86.99 o 
  -8  -6  16      463.72      413.20    111.25 o 
  -7  -6  16       49.79       90.33     76.95 o 
  -6  -6  16      250.87      156.41     83.64 o 
  -5  -6  16     2563.83     2700.84    176.49 o 
  -4  -6  16     2871.06     2952.61    183.18 o 
  -3  -6  16       18.83        2.30     39.06 o 
  -2  -6  16      960.11      994.51     82.64 o 
  -1  -6  16       70.60      -13.67     43.44 o 
   0  -6  16     1349.42     1322.56    111.25 o 
   1  -6  16      850.80     1145.37     93.58 o 
   2  -6  16     8229.12     8278.52    202.43 o 
   3  -6  16     2198.84     2279.15    113.82 o 
   4  -6  16      323.25      363.60     69.34 o 
   5  -6  16      320.45      275.33     68.31 o 
   6  -6  16     1578.27     1927.98    170.63 o 
   7  -6  16     2483.09     2479.19    194.05 o 
   8  -6  16      608.78      685.87    140.52 o 
  -8  -5  16     1089.22     1380.95    158.09 o 
  -7  -5  16     1737.46     1915.43    168.12 o 
  -6  -5  16      399.39      385.60    106.23 o 
  -5  -5  16      259.07      311.15     97.86 o 
  -4  -5  16      968.52     1037.38     82.99 o 
  -3  -5  16     2538.64     2218.81     99.92 o 
  -2  -5  16      639.85      674.03     72.63 o 
  -1  -5  16       12.99      -21.18     46.43 o 
   0  -5  16      522.29      657.28    106.23 o 
   1  -5  16     4443.40     4536.25    145.38 o 
   2  -5  16     1008.41     1128.95    113.75 o 
   3  -5  16      701.24      789.56     72.14 o 
   4  -5  16      213.13      121.82     54.17 o 
   5  -5  16      121.44      131.93     59.79 o 
   6  -5  16      313.10      346.28    111.25 o 
   7  -5  16       36.09      -22.58     66.91 o 
   8  -5  16      124.44      145.54     94.52 o 
  -9  -4  16     1640.31     1819.24    162.27 o 
  -8  -4  16      903.16      910.04    143.87 o 
  -7  -4  16        2.24      -56.04     56.04 o 
  -6  -4  16      106.08       92.01     76.12 o 
  -5  -4  16     3670.58     3139.62    157.25 o 
  -4  -4  16     2664.70     2644.94    140.10 o 
  -3  -4  16       71.46       35.36     44.81 o 
  -2  -4  16      449.83      465.35     60.84 o 
  -1  -4  16       61.36        8.01     41.32 o 
   0  -4  16      774.62      736.90    124.21 o 
   1  -4  16        0.16       23.52     44.81 o 
   2  -4  16     3236.79     3022.03    184.85 o 
   3  -4  16     3893.57     3837.55    218.31 o 
   4  -4  16     1120.94     1284.96    159.34 o 
   5  -4  16      203.12      190.08     61.48 o 
   6  -4  16      462.72      489.79     79.79 o 
   7  -4  16     1015.24      739.41    128.81 o 
   8  -4  16      657.14      722.68    138.85 o 
 -10  -3  16       43.14       86.15     86.15 o 
  -9  -3  16       45.66       80.30     82.81 o 
  -8  -3  16     1199.85     1018.78    125.46 o 
  -7  -3  16     2466.80     2260.04    158.92 o 
  -6  -3  16      389.24      447.22    121.28 o 
  -5  -3  16       15.64      -29.55     35.12 o 
  -4  -3  16     1144.64     1161.24     77.88 o 
  -3  -3  16      836.87      890.17     76.78 o 
  -2  -3  16      343.07      349.55     59.14 o 
  -1  -3  16      416.52      499.30     63.10 o 
   0  -3  16       51.73       30.72     45.25 o 
   1  -3  16       95.51       17.57     66.91 o 
   2  -3  16       37.56       48.51     73.61 o 
   3  -3  16      176.39      144.70     90.33 o 
   4  -3  16      660.98      728.87     83.34 o 
   5  -3  16       50.42      -14.97     42.51 o 
   6  -3  16       57.32       31.40     52.14 o 
   7  -3  16        2.18      -46.00     73.61 o 
   8  -3  16      251.64      319.52    117.94 o 
 -10  -2  16      120.09      115.43     82.81 o 
  -9  -2  16     1230.33     1287.27    149.72 o 
  -8  -2  16     1700.76     1741.45    143.87 o 
  -7  -2  16       24.27       -9.62     39.63 o 
  -6  -2  16      335.90      356.16     99.54 o 
  -5  -2  16       27.82       17.01     37.20 o 
  -4  -2  16      630.09      731.95     71.10 o 
  -3  -2  16      875.08      956.98     73.90 o 
  -2  -2  16      671.70      738.25     67.64 o 
  -1  -2  16     2544.97     2575.72    131.74 o 
   0  -2  16     1261.53     1242.06     80.46 o 
   1  -2  16       82.32      168.96     78.62 o 
   2  -2  16     1697.77     1774.07    154.74 o 
   3  -2  16     5209.27     4613.76    221.65 o 
   4  -2  16     2093.61     2038.22    188.20 o 
   5  -2  16       55.73       40.87     49.04 o 
   6  -2  16       85.82       72.57     56.69 o 
   7  -2  16      634.33      631.51    125.46 o 
   8  -2  16      788.33      577.98    128.81 o 
 -10  -1  16      384.11      347.12     94.52 o 
  -9  -1  16      256.17      117.10     76.12 o 
  -8  -1  16     1683.15     1741.70     97.00 o 
  -7  -1  16     2870.92     3097.95    117.90 o 
  -6  -1  16      390.54      374.81     57.88 o 
  -5  -1  16       69.62      115.07     43.32 o 
  -4  -1  16        0.16      -32.87     33.22 o 
  -3  -1  16      691.59      635.25     64.78 o 
  -2  -1  16     1062.36     1091.50     72.85 o 
  -1  -1  16      117.19      178.32     50.60 o 
   0  -1  16      869.54      511.90    101.21 o 
   1  -1  16        2.39      -21.75     79.46 o 
   2  -1  16       46.09       62.73     78.62 o 
   3  -1  16      260.34      411.52    109.57 o 
   4  -1  16     1892.96     1822.58    105.57 o 
   5  -1  16      365.89      267.68     98.28 o 
   6  -1  16      120.94      166.48     63.90 o 
   7  -1  16       26.15       20.07     80.30 o 
  -9   0  16      173.34      214.13     78.62 o 
  -8   0  16      803.54      920.81     80.41 o 
  -7   0  16      253.35      259.26     54.17 o 
  -6   0  16      742.38      745.79     66.31 o 
  -5   0  16      758.60      755.98    115.43 o 
  -4   0  16      574.06      589.81     58.27 o 
  -3   0  16      520.86      514.97     58.63 o 
  -2   0  16     2366.39     2245.46    141.78 o 
  -1   0  16     7322.42     8125.11    259.29 o 
   0   0  16     1066.13     1144.24    127.14 o 
   1   0  16       48.27       78.62     81.13 o 
   2   0  16      967.32      930.11    123.79 o 
   3   0  16     4850.36     4789.41    233.36 o 
   4   0  16     1614.84     1591.67     82.01 o 
   5   0  16        3.31      -40.18     40.18 o 
   6   0  16      125.08      129.26     52.43 o 
   7   0  16     1270.53     1637.74    170.63 o 
 -10   1  16     1892.59     2082.72    163.94 o 
  -9   1  16      989.58     1138.39    127.14 o 
  -8   1  16      508.13      490.99    104.55 o 
  -7   1  16     1790.72     1688.76    134.67 o 
  -6   1  16     3288.43     3221.94    168.96 o 
  -5   1  16       38.33      -10.04     52.70 o 
  -4   1  16      301.36      220.82     73.61 o 
  -3   1  16      505.09      496.26     44.54 o 
  -2   1  16     1107.98      973.92     66.90 o 
  -1   1  16      113.84      233.36     86.99 o 
   0   1  16     3145.75     3481.23    183.18 o 
   1   1  16      602.94      676.67    112.08 o 
   2   1  16       17.01       80.30     78.62 o 
   3   1  16      202.51      200.74     92.01 o 
   4   1  16      601.07      658.75     77.05 o 
   5   1  16       50.94       -0.93     44.38 o 
   6   1  16      355.96      345.45    109.57 o 
 -11   2  16      448.28      600.56    123.79 o 
 -10   2  16       36.37       30.11     66.08 o 
  -9   2  16      153.60       88.66     80.30 o 
  -8   2  16     2258.54     2096.94    151.39 o 
  -7   2  16     1316.15     1232.90    123.79 o 
  -6   2  16      945.61      937.64    117.94 o 
  -5   2  16     2306.73     2262.55    147.21 o 
  -4   2  16       68.86        5.06     42.21 o 
  -3   2  16      452.30      596.77    177.74 o 
  -2   2  16      374.00      353.83     57.07 o 
  -1   2  16     4775.48     4624.26    230.02 o 
   0   2  16     1725.90     1677.65    149.72 o 
   1   2  16        0.65      -38.98     38.98 o 
   2   2  16      513.61      664.36     75.79 o 
   3   2  16     1490.50     1505.91    210.78 o 
   4   2  16      325.91      332.06     92.84 o 
   5   2  16        1.01       31.78     68.59 o 
   6   2  16        0.69      -58.55     58.55 o 
 -12   3  16       27.27        0.84     71.93 o 
 -11   3  16     1776.22     1754.84    163.10 o 
 -10   3  16     1493.19     1495.54    144.70 o 
  -9   3  16        8.50      -24.26     58.55 o 
  -8   3  16       24.51       -9.20     58.55 o 
  -7   3  16     1711.76     1682.07    138.85 o 
  -6   3  16     2845.29     3001.12    173.14 o 
  -5   3  16       70.59      102.04     67.75 o 
  -4   3  16      510.36      657.52     70.73 o 
  -3   3  16       28.17       17.60     38.70 o 
  -2   3  16      331.05      399.15     58.83 o 
  -1   3  16      218.38      368.73     61.33 o 
   0   3  16     3480.78     3698.96    130.48 o 
   1   3  16      478.87      516.58     74.44 o 
   2   3  16      189.32      177.41     55.00 o 
   3   3  16       15.19      -16.40     54.79 o 
   4   3  16      609.97      502.70    112.92 o 
   5   3  16      129.45      -16.73     76.12 o 
 -12   4  16      522.09      622.31    125.46 o 
 -11   4  16      141.41      191.54     97.03 o 
 -10   4  16       68.38       88.66     76.12 o 
  -9   4  16      196.41      102.88     73.61 o 
  -8   4  16      854.87      970.26    128.81 o 
  -7   4  16     1265.24     1225.37    127.97 o
[truncated: 100,902 more chars]
